# Supplementary material for: Di-μ-sulfido-bis­{[rac-1,2-bis­(η5-4,5,6,7-tetra­hydro­inden-1-yl)ethane]­zirconium(IV)} toluene monosolvate
Source: Acta Crystallogr Sect E Struct Rep Online. 2012 Oct 31;68(Pt 11):m1425. doi: 10.1107/S1600536812044121 (PMC3515160; doi:10.1107/S1600536812044121)
Supplement: Supplementary file 1 [file e-68-m1425-sup1.cif]

##############################################################################
#                                                                            #
# This CIF contains the data in a paper accepted for publication in          #
# Acta Crystallographica Section E. It conforms to the requirements of       #
# Notes for Authors for Acta Crystallographica Section E, and has been       #
# peer reviewed under the auspices of the IUCr Commission on Journals.       #
#                                                                            #
# Full details of the Crystallographic Information File format               #
# are given in the paper "The Crystallographic Information File (CIF):       #
# a New Standard Archive File for Crystallography" by S. R. Hall, F. H.      #
# Allen and I. D. Brown [Acta Cryst. (1991), A47, 655-685].                  #
#                                                                            #
# The current version of the core CIF dictionary is obtainable from          #
# ftp://ftp.iucr.org/pub/cif_core.dic.                                       #
#                                                                            #
# Software is freely available for graphical display of the structure(s)     #
# in this CIF. For information consult the CIF software page                 #
# http://www.iucr.org/resources/cif/software.                                #
#                                                                            #
# This file may be used for bona fide research purposes within the           #
# scientific community so long as proper attribution is given to the journal # 
# article from which it was obtained.                                        #
#                                                                            #
##############################################################################
data_I
_audit_creation_method     SHELXL-97
_chemical_name_systematic
;
Di-\m-sulfido-bis{[<i>rac</i>-1,2-bis(\h^5^-4,5,6,7-tetrahydroinden-1-
yl)ethane]zirconium(IV)} toluene monosolvate
;
_chemical_name_common     ?
_chemical_formula_moiety     'C40 H48 S2 Zr2, C7 H8'
_chemical_formula_sum     'C47 H56 S2 Zr2'
_chemical_formula_iupac     '[Zr2 (C20 H24)2 S2], C7 H8'
_chemical_formula_weight     867.48
_chemical_melting_point     ?
_symmetry_cell_setting     monoclinic
_symmetry_space_group_name_H-M     'P 21/n'
_space_group_name_Hall     '-P 2yn'
loop_
    _symmetry_equiv_pos_as_xyz
    'x, y, z'
    '-x+1/2, y+1/2, -z+1/2'
    '-x, -y, -z'
    'x-1/2, -y-1/2, z-1/2'
_cell_length_a     12.6436(3)
_cell_length_b     20.9735(4)
_cell_length_c     14.8855(3)
_cell_angle_alpha     90.00
_cell_angle_beta     105.092(2)
_cell_angle_gamma     90.00
_cell_volume     3811.20(14)
_cell_formula_units_Z     4
_cell_measurement_reflns_used     15221
_cell_measurement_theta_min     1.67
_cell_measurement_theta_max     28.42
_cell_measurement_temperature     150(2)
_exptl_crystal_description     prism
_exptl_crystal_colour     red
_exptl_crystal_size_max     0.60
_exptl_crystal_size_mid     0.30
_exptl_crystal_size_min     0.25
_exptl_crystal_density_diffrn     1.512
_exptl_crystal_density_meas     ?
_exptl_crystal_density_method     'not measured'
_exptl_crystal_F_000     1800
_exptl_absorpt_coefficient_mu     0.691
_exptl_absorpt_correction_type     numerical
_exptl_absorpt_process_details     '(X-SHAPE and X-RED32; Stoe & Cie, 2005)'
_exptl_absorpt_correction_T_min     0.777
_exptl_absorpt_correction_T_max     0.854
_exptl_special_details
;
;
_diffrn_ambient_temperature     150(2)
_diffrn_radiation_type     MoK\a
_diffrn_radiation_wavelength     0.71073
_diffrn_radiation_source     'fine-focus sealed tube'
_diffrn_radiation_monochromator     graphite
_diffrn_measurement_device_type     'Stoe IPDS II'
_diffrn_measurement_method     '\w scans'
_diffrn_detector_area_resol_mean     ?
_diffrn_reflns_number     65438
_diffrn_reflns_av_R_equivalents     0.0362
_diffrn_reflns_av_sigmaI/netI     0.0204
_diffrn_reflns_theta_min     1.72
_diffrn_reflns_theta_max     27.93
_diffrn_reflns_theta_full     27.93
_diffrn_measured_fraction_theta_max     0.997
_diffrn_measured_fraction_theta_full     0.997
_diffrn_reflns_limit_h_min     -16
_diffrn_reflns_limit_h_max     16
_diffrn_reflns_limit_k_min     -27
_diffrn_reflns_limit_k_max     27
_diffrn_reflns_limit_l_min     -19
_diffrn_reflns_limit_l_max     19
_diffrn_standards_number     0
_diffrn_standards_interval_count     .
_diffrn_standards_interval_time     .
_diffrn_standards_decay_%     ?
_refine_special_details
;
Refinement of <i>F</i>^2^ against ALL reflections. The weighted <i>R</i>-factor
<i>wR</i> and goodness of fit <i>S</i> are based on <i>F</i>^2^, conventional
<i>R</i>-factors <i>R</i> are based on <i>F</i>, with <i>F</i> set to zero for
negative <i>F</i>^2^. The threshold expression of <i>F</i>^2^ >
\s(<i>F</i>^2^) is used only for calculating <i>R</i>-factors(gt) <i>etc</i>.
and is not relevant to the choice of reflections for refinement.
<i>R</i>-factors based on <i>F</i>^2^ are statistically about twice as large
as those based on <i>F</i>, and <i>R</i>- factors based on ALL data will be
even larger.
;
_reflns_number_total     9109
_reflns_number_gt     7869
_reflns_threshold_expression     I>2\s(I)
_refine_ls_structure_factor_coef     Fsqd
_refine_ls_matrix_type     full
_refine_ls_R_factor_all     0.0329
_refine_ls_R_factor_gt     0.0272
_refine_ls_wR_factor_gt     0.0704
_refine_ls_wR_factor_ref     0.0717
_refine_ls_goodness_of_fit_ref     1.048
_refine_ls_restrained_S_all     1.069
_refine_ls_number_reflns     9109
_refine_ls_number_parameters     460
_refine_ls_number_restraints     15
_refine_ls_hydrogen_treatment     constr
_refine_ls_weighting_scheme     calc
_refine_ls_weighting_details
         'calc w=1/[\s^2^(Fo^2^)+(0.0450P)^2^+1.0943P] where P=(Fo^2^+2Fc^2^)/3'
_atom_sites_solution_hydrogens     geom
_atom_sites_solution_primary     direct
_atom_sites_solution_secondary     difmap
_refine_ls_shift/su_max     0.001
_refine_ls_shift/su_mean     0.000
_refine_diff_density_max     1.303
_refine_diff_density_min     -0.894
_refine_ls_extinction_method     none
_refine_ls_extinction_coef     ?
loop_
    _atom_type_symbol
    _atom_type_description
    _atom_type_scat_dispersion_real
    _atom_type_scat_dispersion_imag
    _atom_type_scat_source
    'C' 'C' 0.0033 0.0016
                         'International Tables Vol C Tables 4.2.6.8 and 6.1.1.4'
    'H' 'H' 0.0000 0.0000
                         'International Tables Vol C Tables 4.2.6.8 and 6.1.1.4'
    'S' 'S' 0.1246 0.1234
                         'International Tables Vol C Tables 4.2.6.8 and 6.1.1.4'
    'Zr' 'Zr' -2.9673 0.5597
                         'International Tables Vol C Tables 4.2.6.8 and 6.1.1.4'
_computing_data_collection     'X-AREA (Stoe & Cie, 2005)'
_computing_cell_refinement     'X-AREA (Stoe & Cie, 2005)'
_computing_data_reduction     'X-AREA (Stoe & Cie, 2005)'
_computing_structure_solution     'SHELXS97 (Sheldrick, 2008)'
_computing_structure_refinement     'SHELXL97 (Sheldrick, 2008)'
_computing_molecular_graphics     'XP in SHELXTL (Sheldrick, 2008)'
_computing_publication_material     'SHELXL97 (Sheldrick, 2008)'
loop_
    _atom_site_type_symbol
    _atom_site_label
    _atom_site_fract_x
    _atom_site_fract_y
    _atom_site_fract_z
    _atom_site_U_iso_or_equiv
    _atom_site_adp_type
    _atom_site_calc_flag
    _atom_site_refinement_flags
    _atom_site_occupancy
    _atom_site_symmetry_multiplicity
    _atom_site_disorder_assembly
    _atom_site_disorder_group
    C C25A 0.2121(3) 0.1623(2) 0.4520(3) 0.0404(12) Uiso d PD 0.551(6) 1 A 1
    H H25A 0.2280 0.2037 0.4848 0.049 Uiso calc PR 0.551(6) 1 A 1
    H H25B 0.1732 0.1717 0.3866 0.049 Uiso calc PR 0.551(6) 1 A 1
    C C26A 0.1337(4) 0.12520(15) 0.4955(3) 0.0382(12) Uiso d PD 0.551(6) 1 A 1
    H H26A 0.1699 0.1137 0.5608 0.046 Uiso calc PR 0.551(6) 1 A 1
    H H26B 0.0676 0.1508 0.4943 0.046 Uiso calc PR 0.551(6) 1 A 1
    C C25B 0.2419(3) 0.1579(3) 0.5029(3) 0.0382(14) Uiso d PD 0.449(6) 1 A 2
    H H25C 0.2474 0.2049 0.5075 0.046 Uiso calc PR 0.449(6) 1 A 2
    H H25D 0.2546 0.1397 0.5661 0.046 Uiso calc PR 0.449(6) 1 A 2
    C C26B 0.1309(4) 0.13715(14) 0.4406(4) 0.0396(15) Uiso d PD 0.449(6) 1 A 2
    H H26C 0.1264 0.1520 0.3766 0.048 Uiso calc PR 0.449(6) 1 A 2
    H H26D 0.0731 0.1598 0.4618 0.048 Uiso calc PR 0.449(6) 1 A 2
    C C1 0.50936(16) 0.19785(9) 0.22541(14) 0.0230(4) Uani d . 1 1 . .
    H H1 0.4687 0.2364 0.2199 0.028 Uiso calc R 1 1 . .
    C C2 0.52098(16) 0.15239(9) 0.29785(13) 0.0225(4) Uani d . 1 1 . .
    H H2 0.4900 0.1554 0.3494 0.027 Uiso calc R 1 1 . .
    C C3 0.58632(15) 0.10219(9) 0.28007(12) 0.0202(4) Uani d . 1 1 . .
    C C4 0.63471(16) 0.04717(10) 0.34053(13) 0.0250(4) Uani d . 1 1 . .
    H H4A 0.5827 0.0110 0.3288 0.030 Uiso calc R 1 1 . .
    H H4B 0.6486 0.0595 0.4068 0.030 Uiso calc R 1 1 . .
    C C5 0.74167(18) 0.02721(11) 0.31970(15) 0.0310(4) Uani d . 1 1 . .
    H H5A 0.7700 -0.0119 0.3551 0.037 Uiso calc R 1 1 . .
    H H5B 0.7969 0.0613 0.3395 0.037 Uiso calc R 1 1 . .
    C C6 0.72301(18) 0.01473(10) 0.21574(15) 0.0286(4) Uani d . 1 1 . .
    H H6A 0.6648 -0.0178 0.1958 0.034 Uiso calc R 1 1 . .
    H H6B 0.7911 -0.0026 0.2041 0.034 Uiso calc R 1 1 . .
    C C7 0.68978(16) 0.07526(9) 0.15759(13) 0.0224(4) Uani d . 1 1 . .
    H H7A 0.7562 0.1004 0.1579 0.027 Uiso calc R 1 1 . .
    H H7B 0.6543 0.0632 0.0924 0.027 Uiso calc R 1 1 . .
    C C8 0.61232(15) 0.11573(9) 0.19452(13) 0.0190(3) Uani d . 1 1 . .
    C C9 0.56845(15) 0.17622(9) 0.16281(13) 0.0207(4) Uani d . 1 1 . .
    C C10 0.58321(16) 0.21113(9) 0.07888(13) 0.0237(4) Uani d . 1 1 . .
    H H10A 0.6624 0.2165 0.0844 0.028 Uiso calc R 1 1 . .
    H H10B 0.5503 0.2541 0.0767 0.028 Uiso calc R 1 1 . .
    C C11 0.53012(16) 0.17568(9) -0.01194(13) 0.0238(4) Uani d . 1 1 . .
    H H11A 0.5184 0.2058 -0.0649 0.029 Uiso calc R 1 1 . .
    H H11B 0.5800 0.1416 -0.0220 0.029 Uiso calc R 1 1 . .
    C C12 0.42250(15) 0.14693(9) -0.00862(12) 0.0198(3) Uani d . 1 1 . .
    C C13 0.39478(16) 0.08163(9) -0.01703(12) 0.0199(3) Uani d . 1 1 . .
    H H13 0.4421 0.0479 -0.0241 0.024 Uiso calc R 1 1 . .
    C C14 0.28447(16) 0.07491(9) -0.01315(12) 0.0204(3) Uani d . 1 1 . .
    H H14 0.2451 0.0360 -0.0173 0.025 Uiso calc R 1 1 . .
    C C15 0.24360(15) 0.13585(9) -0.00212(12) 0.0202(3) Uani d . 1 1 . .
    C C16 0.12816(16) 0.15500(10) -0.00663(14) 0.0245(4) Uani d . 1 1 . .
    H H16A 0.1131 0.1472 0.0545 0.029 Uiso calc R 1 1 . .
    H H16B 0.0769 0.1286 -0.0536 0.029 Uiso calc R 1 1 . .
    C C17 0.10925(19) 0.22487(10) -0.03208(18) 0.0351(5) Uani d . 1 1 . .
    H H17A 0.1057 0.2307 -0.0988 0.042 Uiso calc R 1 1 . .
    H H17B 0.0382 0.2385 -0.0221 0.042 Uiso calc R 1 1 . .
    C C18 0.19963(19) 0.26570(11) 0.02570(18) 0.0361(5) Uani d . 1 1 . .
    H H18A 0.2048 0.2584 0.0924 0.043 Uiso calc R 1 1 . .
    H H18B 0.1813 0.3112 0.0120 0.043 Uiso calc R 1 1 . .
    C C19 0.31256(18) 0.25125(9) 0.00682(15) 0.0267(4) Uani d . 1 1 . .
    H H19A 0.3155 0.2705 -0.0532 0.032 Uiso calc R 1 1 . .
    H H19B 0.3717 0.2704 0.0565 0.032 Uiso calc R 1 1 . .
    C C20 0.32987(16) 0.18022(9) 0.00388(12) 0.0198(3) Uani d . 1 1 . .
    C C21 0.32446(17) -0.04410(10) 0.40258(13) 0.0247(4) Uani d . 1 1 A .
    H H21 0.3561 -0.0838 0.3931 0.030 Uiso calc R 1 1 . .
    C C22 0.37861(17) 0.01546(10) 0.41415(13) 0.0257(4) Uani d . 1 1 . .
    H H22 0.4526 0.0227 0.4137 0.031 Uiso calc R 1 1 . .
    C C23 0.30386(17) 0.06192(10) 0.42636(13) 0.0243(4) Uani d . 1 1 A .
    C C24 0.3222(2) 0.13084(11) 0.45239(15) 0.0367(5) Uani d D 1 1 . .
    H H24A 0.3552 0.1528 0.4075 0.044 Uiso calc PR 0.551(6) 1 A 1
    H H24B 0.3733 0.1345 0.5151 0.044 Uiso calc PR 0.551(6) 1 A 1
    H H24C 0.3168 0.1560 0.3951 0.044 Uiso d PR 0.449(6) 1 A 2
    H H24D 0.3975 0.1360 0.4926 0.044 Uiso d PR 0.449(6) 1 A 2
    C C27 0.10359(19) 0.06559(10) 0.43584(15) 0.0321(5) Uani d D 1 1 . .
    H H27A 0.0630 0.0361 0.4666 0.038 Uiso calc PR 0.551(6) 1 A 1
    H H27B 0.0542 0.0777 0.3750 0.038 Uiso calc PR 0.551(6) 1 A 1
    H H27C 0.0891 0.0512 0.4949 0.038 Uiso d PR 0.449(6) 1 A 2
    H H27D 0.0378 0.0569 0.3844 0.038 Uiso d PR 0.449(6) 1 A 2
    C C28 0.20182(16) 0.03123(9) 0.41942(13) 0.0222(4) Uani d . 1 1 A .
    C C29 0.21537(16) -0.03484(9) 0.40748(13) 0.0221(4) Uani d . 1 1 . .
    C C30 0.12928(18) -0.08483(10) 0.40185(15) 0.0291(4) Uani d . 1 1 A .
    H H30A 0.1059 -0.0849 0.4604 0.035 Uiso calc R 1 1 . .
    H H30B 0.1606 -0.1273 0.3949 0.035 Uiso calc R 1 1 . .
    C C31 0.02935(17) -0.07298(10) 0.31952(15) 0.0287(4) Uani d . 1 1 . .
    H H31A -0.0139 -0.1127 0.3049 0.034 Uiso calc R 1 1 A .
    H H31B -0.0178 -0.0400 0.3368 0.034 Uiso calc R 1 1 . .
    C C32 0.06350(16) -0.05142(9) 0.23489(13) 0.0224(4) Uani d . 1 1 A .
    C C33 0.03826(15) 0.00736(9) 0.18818(14) 0.0225(4) Uani d . 1 1 . .
    H H33 -0.0015 0.0413 0.2061 0.027 Uiso calc R 1 1 A .
    C C34 0.08243(15) 0.00712(9) 0.10987(13) 0.0208(4) Uani d . 1 1 A .
    H H34 0.0773 0.0408 0.0664 0.025 Uiso calc R 1 1 . .
    C C35 0.13508(15) -0.05170(9) 0.10778(13) 0.0195(3) Uani d . 1 1 . .
    C C36 0.18216(16) -0.07917(9) 0.03361(13) 0.0226(4) Uani d . 1 1 A .
    H H36A 0.2589 -0.0648 0.0435 0.027 Uiso calc R 1 1 . .
    H H36B 0.1398 -0.0638 -0.0281 0.027 Uiso calc R 1 1 . .
    C C37 0.17838(18) -0.15160(10) 0.03607(15) 0.0284(4) Uani d . 1 1 . .
    H H37A 0.1014 -0.1662 0.0156 0.034 Uiso calc R 1 1 A .
    H H37B 0.2183 -0.1693 -0.0073 0.034 Uiso calc R 1 1 . .
    C C38 0.2300(2) -0.17573(10) 0.13383(16) 0.0327(5) Uani d . 1 1 A .
    H H38A 0.3054 -0.1588 0.1555 0.039 Uiso calc R 1 1 . .
    H H38B 0.2346 -0.2228 0.1328 0.039 Uiso calc R 1 1 . .
    C C39 0.16376(18) -0.15550(9) 0.20201(15) 0.0279(4) Uani d . 1 1 . .
    H H39A 0.0989 -0.1835 0.1938 0.033 Uiso calc R 1 1 A .
    H H39B 0.2094 -0.1608 0.2666 0.033 Uiso calc R 1 1 . .
    C C40 0.12679(15) -0.08734(9) 0.18699(13) 0.0207(3) Uani d . 1 1 A .
    C C41 0.33335(17) 0.19999(10) 0.74341(14) 0.0279(4) Uani d . 1 1 . .
    C C42 0.4157(2) 0.16460(13) 0.72132(17) 0.0386(5) Uani d . 1 1 . .
    H H42 0.4100 0.1195 0.7181 0.046 Uiso calc R 1 1 . .
    C C43 0.5059(2) 0.19406(17) 0.7039(2) 0.0524(7) Uani d . 1 1 . .
    H H43 0.5611 0.1691 0.6879 0.063 Uiso calc R 1 1 . .
    C C44 0.5164(2) 0.25879(17) 0.7095(2) 0.0562(8) Uani d . 1 1 . .
    H H44 0.5785 0.2789 0.6974 0.067 Uiso calc R 1 1 . .
    C C45 0.4366(3) 0.29465(14) 0.7328(2) 0.0530(7) Uani d . 1 1 . .
    H H45 0.4441 0.3397 0.7374 0.064 Uiso calc R 1 1 . .
    C C46 0.3448(2) 0.26551(11) 0.74982(17) 0.0373(5) Uani d . 1 1 . .
    H H46 0.2900 0.2907 0.7658 0.045 Uiso calc R 1 1 . .
    C C47 0.23410(19) 0.16771(12) 0.75869(16) 0.0353(5) Uani d . 1 1 . .
    H H47A 0.2554 0.1405 0.8140 0.053 Uiso calc R 1 1 . .
    H H47B 0.2001 0.1415 0.7043 0.053 Uiso calc R 1 1 . .
    H H47C 0.1817 0.1999 0.7678 0.053 Uiso calc R 1 1 . .
    S S1 0.39577(4) -0.00729(2) 0.19018(3) 0.01783(9) Uani d . 1 1 . .
    S S2 0.24917(4) 0.12761(2) 0.22003(3) 0.01908(9) Uani d . 1 1 . .
    Zr Zr1 0.239232(13) 0.013567(8) 0.256989(11) 0.01540(5) Uani d . 1 1 A .
    Zr Zr2 0.400064(14) 0.106505(8) 0.147091(11) 0.01518(5) Uani d . 1 1 A .
loop_
    _atom_site_aniso_label
    _atom_site_aniso_U_11
    _atom_site_aniso_U_22
    _atom_site_aniso_U_33
    _atom_site_aniso_U_12
    _atom_site_aniso_U_13
    _atom_site_aniso_U_23
    C1 0.0213(9) 0.0203(8) 0.0276(9) -0.0034(7) 0.0067(7) -0.0073(7)
    C2 0.0213(9) 0.0272(9) 0.0198(8) -0.0051(7) 0.0067(7) -0.0069(7)
    C3 0.0182(9) 0.0257(9) 0.0160(8) -0.0038(7) 0.0035(7) -0.0030(7)
    C4 0.0221(9) 0.0334(10) 0.0176(8) -0.0009(8) 0.0017(7) 0.0032(8)
    C5 0.0238(10) 0.0404(12) 0.0263(10) 0.0041(9) 0.0021(8) 0.0046(9)
    C6 0.0273(10) 0.0309(10) 0.0279(10) 0.0062(8) 0.0077(8) 0.0009(8)
    C7 0.0205(9) 0.0255(9) 0.0226(9) -0.0003(7) 0.0080(7) -0.0007(7)
    C8 0.0164(8) 0.0218(8) 0.0186(8) -0.0037(6) 0.0045(7) -0.0026(7)
    C9 0.0194(9) 0.0199(8) 0.0225(9) -0.0041(7) 0.0052(7) -0.0033(7)
    C10 0.0223(9) 0.0231(9) 0.0268(9) -0.0047(7) 0.0082(8) 0.0019(7)
    C11 0.0245(10) 0.0261(9) 0.0227(9) -0.0017(7) 0.0096(7) 0.0034(7)
    C12 0.0234(9) 0.0206(8) 0.0155(8) -0.0001(7) 0.0051(7) 0.0018(6)
    C13 0.0245(9) 0.0190(8) 0.0161(8) 0.0020(7) 0.0050(7) -0.0007(7)
    C14 0.0246(9) 0.0191(8) 0.0169(8) -0.0022(7) 0.0042(7) 0.0003(7)
    C15 0.0212(9) 0.0224(9) 0.0161(8) 0.0007(7) 0.0030(7) 0.0027(7)
    C16 0.0196(9) 0.0282(9) 0.0245(9) 0.0020(7) 0.0034(7) 0.0041(8)
    C17 0.0293(11) 0.0288(10) 0.0476(13) 0.0062(9) 0.0107(10) 0.0095(10)
    C18 0.0331(12) 0.0261(10) 0.0484(14) 0.0049(9) 0.0092(10) -0.0019(9)
    C19 0.0316(11) 0.0174(8) 0.0293(10) 0.0015(8) 0.0050(8) 0.0008(7)
    C20 0.0229(9) 0.0196(8) 0.0164(8) 0.0005(7) 0.0042(7) 0.0012(6)
    C21 0.0264(10) 0.0300(10) 0.0181(8) 0.0077(8) 0.0065(7) 0.0063(7)
    C22 0.0198(9) 0.0392(11) 0.0167(8) -0.0012(8) 0.0023(7) 0.0029(8)
    C23 0.0301(10) 0.0283(10) 0.0141(8) -0.0036(8) 0.0050(7) -0.0008(7)
    C24 0.0554(15) 0.0327(11) 0.0228(10) -0.0155(10) 0.0119(10) -0.0081(9)
    C27 0.0333(11) 0.0382(11) 0.0277(10) 0.0095(9) 0.0134(9) -0.0009(9)
    C28 0.0247(9) 0.0264(9) 0.0165(8) 0.0025(7) 0.0071(7) 0.0016(7)
    C29 0.0250(10) 0.0249(9) 0.0171(8) 0.0010(7) 0.0067(7) 0.0043(7)
    C30 0.0352(11) 0.0286(10) 0.0269(10) -0.0061(9) 0.0142(9) 0.0051(8)
    C31 0.0256(10) 0.0333(11) 0.0312(10) -0.0083(8) 0.0145(8) -0.0016(8)
    C32 0.0174(9) 0.0254(9) 0.0248(9) -0.0037(7) 0.0059(7) -0.0018(7)
    C33 0.0172(9) 0.0248(9) 0.0243(9) 0.0005(7) 0.0035(7) -0.0034(7)
    C34 0.0182(9) 0.0207(8) 0.0206(8) 0.0000(7) 0.0000(7) 0.0002(7)
    C35 0.0160(8) 0.0207(8) 0.0200(8) -0.0031(6) 0.0017(7) -0.0016(7)
    C36 0.0209(9) 0.0267(9) 0.0196(8) -0.0022(7) 0.0040(7) -0.0034(7)
    C37 0.0307(11) 0.0247(9) 0.0326(10) -0.0046(8) 0.0134(9) -0.0089(8)
    C38 0.0362(12) 0.0222(9) 0.0417(12) 0.0058(8) 0.0134(10) 0.0003(9)
    C39 0.0335(11) 0.0201(9) 0.0304(10) -0.0007(8) 0.0087(9) 0.0022(8)
    C40 0.0178(8) 0.0209(8) 0.0230(9) -0.0040(7) 0.0044(7) -0.0008(7)
    C41 0.0255(10) 0.0341(11) 0.0212(9) -0.0011(8) 0.0009(7) 0.0035(8)
    C42 0.0326(12) 0.0429(13) 0.0388(12) -0.0003(10) 0.0068(10) -0.0076(10)
    C43 0.0313(13) 0.079(2) 0.0486(15) -0.0056(13) 0.0139(12) -0.0165(15)
    C44 0.0338(14) 0.083(2) 0.0502(16) -0.0235(14) 0.0073(12) 0.0054(15)
    C45 0.0510(17) 0.0402(14) 0.0564(17) -0.0174(12) -0.0062(13) 0.0109(12)
    C46 0.0334(12) 0.0328(11) 0.0392(12) 0.0031(9) -0.0021(10) 0.0032(9)
    C47 0.0323(12) 0.0446(13) 0.0289(11) -0.0055(10) 0.0080(9) 0.0020(9)
    S1 0.0170(2) 0.01675(19) 0.0200(2) 0.00062(15) 0.00529(16) 0.00071(15)
    S2 0.0206(2) 0.0177(2) 0.0203(2) 0.00193(16) 0.00786(17) 0.00083(16)
    Zr1 0.01483(9) 0.01683(8) 0.01446(8) -0.00059(6) 0.00366(6) 0.00105(6)
    Zr2 0.01572(9) 0.01542(8) 0.01456(8) -0.00112(6) 0.00423(6) -0.00050(6)
_geom_special_details
;
All e.s.d.'s (except the e.s.d. in the dihedral angle between two l.s. planes)
are estimated using the full covariance matrix. The cell e.s.d.'s are taken
into account individually in the estimation of e.s.d.'s in distances, angles
and torsion angles; correlations between e.s.d.'s in cell parameters are only
used when they are defined by crystal symmetry. An approximate (isotropic)
treatment of cell e.s.d.'s is used for estimating e.s.d.'s involving l.s.
planes.
;
loop_
    _geom_bond_atom_site_label_1
    _geom_bond_atom_site_label_2
    _geom_bond_site_symmetry_2
    _geom_bond_distance
    _geom_bond_publ_flag
    C25A C26A . 1.531(2) ?
    C25A C24 . 1.539(2) ?
    C25A H25A . 0.9900 ?
    C25A H25B . 0.9900 ?
    C26A C27 . 1.523(2) ?
    C26A H26A . 0.9900 ?
    C26A H26B . 0.9900 ?
    C25B C24 . 1.522(2) ?
    C25B C26B . 1.531(2) ?
    C25B H25C . 0.9900 ?
    C25B H25D . 0.9900 ?
    C26B C27 . 1.537(2) ?
    C26B H26C . 0.9900 ?
    C26B H26D . 0.9900 ?
    C1 C9 . 1.412(3) ?
    C1 C2 . 1.418(3) ?
    C1 Zr2 . 2.4699(18) ?
    C1 H1 . 0.9500 ?
    C2 C3 . 1.405(3) ?
    C2 Zr2 . 2.5521(18) ?
    C2 H2 . 0.9500 ?
    C3 C8 . 1.424(2) ?
    C3 C4 . 1.493(3) ?
    C3 Zr2 . 2.6542(18) ?
    C4 C5 . 1.523(3) ?
    C4 H4A . 0.9900 ?
    C4 H4B . 0.9900 ?
    C5 C6 . 1.526(3) ?
    C5 H5A . 0.9900 ?
    C5 H5B . 0.9900 ?
    C6 C7 . 1.532(3) ?
    C6 H6A . 0.9900 ?
    C6 H6B . 0.9900 ?
    C7 C8 . 1.504(2) ?
    C7 H7A . 0.9900 ?
    C7 H7B . 0.9900 ?
    C8 C9 . 1.416(3) ?
    C8 Zr2 . 2.5984(18) ?
    C9 C10 . 1.501(3) ?
    C9 Zr2 . 2.5428(18) ?
    C10 C11 . 1.536(3) ?
    C10 H10A . 0.9900 ?
    C10 H10B . 0.9900 ?
    C11 C12 . 1.501(3) ?
    C11 H11A . 0.9900 ?
    C11 H11B . 0.9900 ?
    C12 C13 . 1.411(3) ?
    C12 C20 . 1.417(3) ?
    C12 Zr2 . 2.5522(17) ?
    C13 C14 . 1.418(3) ?
    C13 Zr2 . 2.4820(17) ?
    C13 H13 . 0.9500 ?
    C14 C15 . 1.404(3) ?
    C14 Zr2 . 2.5396(18) ?
    C14 H14 . 0.9500 ?
    C15 C20 . 1.419(3) ?
    C15 C16 . 1.498(3) ?
    C15 Zr2 . 2.6339(18) ?
    C16 C17 . 1.517(3) ?
    C16 H16A . 0.9900 ?
    C16 H16B . 0.9900 ?
    C17 C18 . 1.506(3) ?
    C17 H17A . 0.9900 ?
    C17 H17B . 0.9900 ?
    C18 C19 . 1.555(3) ?
    C18 H18A . 0.9900 ?
    C18 H18B . 0.9900 ?
    C19 C20 . 1.508(3) ?
    C19 H19A . 0.9900 ?
    C19 H19B . 0.9900 ?
    C20 Zr2 . 2.5956(18) ?
    C21 C22 . 1.413(3) ?
    C21 C29 . 1.413(3) ?
    C21 Zr1 . 2.4707(19) ?
    C21 H21 . 0.9500 ?
    C22 C23 . 1.402(3) ?
    C22 Zr1 . 2.5363(19) ?
    C22 H22 . 0.9500 ?
    C23 C28 . 1.421(3) ?
    C23 C24 . 1.499(3) ?
    C23 Zr1 . 2.6419(18) ?
    C24 H24A . 0.9900 ?
    C24 H24B . 0.9900 ?
    C24 H24C . 0.9900 ?
    C24 H24D . 0.9900 ?
    C27 C28 . 1.510(3) ?
    C27 H27A . 0.9900 ?
    C27 H27B . 0.9900 ?
    C27 H27C . 0.9900 ?
    C27 H27D . 0.9900 ?
    C28 C29 . 1.413(3) ?
    C28 Zr1 . 2.6081(18) ?
    C29 C30 . 1.498(3) ?
    C29 Zr1 . 2.5479(18) ?
    C30 C31 . 1.534(3) ?
    C30 H30A . 0.9900 ?
    C30 H30B . 0.9900 ?
    C31 C32 . 1.504(3) ?
    C31 H31A . 0.9900 ?
    C31 H31B . 0.9900 ?
    C32 C33 . 1.411(3) ?
    C32 C40 . 1.419(3) ?
    C32 Zr1 . 2.5539(19) ?
    C33 C34 . 1.417(3) ?
    C33 Zr1 . 2.4834(19) ?
    C33 H33 . 0.9500 ?
    C34 C35 . 1.406(3) ?
    C34 Zr1 . 2.5463(19) ?
    C34 H34 . 0.9500 ?
    C35 C40 . 1.423(3) ?
    C35 C36 . 1.499(3) ?
    C35 Zr1 . 2.6491(18) ?
    C36 C37 . 1.520(3) ?
    C36 H36A . 0.9900 ?
    C36 H36B . 0.9900 ?
    C37 C38 . 1.518(3) ?
    C37 H37A . 0.9900 ?
    C37 H37B . 0.9900 ?
    C38 C39 . 1.534(3) ?
    C38 H38A . 0.9900 ?
    C38 H38B . 0.9900 ?
    C39 C40 . 1.503(3) ?
    C39 H39A . 0.9900 ?
    C39 H39B . 0.9900 ?
    C40 Zr1 . 2.6105(18) ?
    C41 C46 . 1.382(3) ?
    C41 C42 . 1.386(3) ?
    C41 C47 . 1.494(3) ?
    C42 C43 . 1.380(4) ?
    C42 H42 . 0.9500 ?
    C43 C44 . 1.365(5) ?
    C43 H43 . 0.9500 ?
    C44 C45 . 1.373(5) ?
    C44 H44 . 0.9500 ?
    C45 C46 . 1.392(4) ?
    C45 H45 . 0.9500 ?
    C46 H46 . 0.9500 ?
    C47 H47A . 0.9800 ?
    C47 H47B . 0.9800 ?
    C47 H47C . 0.9800 ?
    S1 Zr1 . 2.4744(5) ?
    S1 Zr2 . 2.4757(5) ?
    S2 Zr1 . 2.4648(5) ?
    S2 Zr2 . 2.4684(5) ?
loop_
    _geom_angle_atom_site_label_1
    _geom_angle_atom_site_label_2
    _geom_angle_atom_site_label_3
    _geom_angle_site_symmetry_1
    _geom_angle_site_symmetry_3
    _geom_angle
    _geom_angle_publ_flag
    C26A C25A C24 . . 117.7(3) ?
    C26A C25A H25A . . 107.9 ?
    C24 C25A H25A . . 107.9 ?
    C26A C25A H25B . . 107.9 ?
    C24 C25A H25B . . 107.9 ?
    H25A C25A H25B . . 107.2 ?
    C27 C26A C25A . . 105.2(3) ?
    C27 C26A H26A . . 110.7 ?
    C25A C26A H26A . . 110.7 ?
    C27 C26A H26B . . 110.7 ?
    C25A C26A H26B . . 110.7 ?
    H26A C26A H26B . . 108.8 ?
    C24 C25B C26B . . 102.7(3) ?
    C24 C25B H25C . . 111.2 ?
    C26B C25B H25C . . 111.2 ?
    C24 C25B H25D . . 111.2 ?
    C26B C25B H25D . . 111.2 ?
    H25C C25B H25D . . 109.1 ?
    C25B C26B C27 . . 117.7(4) ?
    C25B C26B H26C . . 107.9 ?
    C27 C26B H26C . . 107.9 ?
    C25B C26B H26D . . 107.9 ?
    C27 C26B H26D . . 107.9 ?
    H26C C26B H26D . . 107.2 ?
    C9 C1 C2 . . 108.54(17) ?
    C9 C1 Zr2 . . 76.50(11) ?
    C2 C1 Zr2 . . 76.81(11) ?
    C9 C1 H1 . . 125.7 ?
    C2 C1 H1 . . 125.7 ?
    Zr2 C1 H1 . . 113.3 ?
    C3 C2 C1 . . 108.07(16) ?
    C3 C2 Zr2 . . 78.39(11) ?
    C1 C2 Zr2 . . 70.44(10) ?
    C3 C2 H2 . . 126.0 ?
    C1 C2 H2 . . 126.0 ?
    Zr2 C2 H2 . . 117.2 ?
    C2 C3 C8 . . 107.62(16) ?
    C2 C3 C4 . . 129.37(17) ?
    C8 C3 C4 . . 122.64(17) ?
    C2 C3 Zr2 . . 70.36(11) ?
    C8 C3 Zr2 . . 72.11(10) ?
    C4 C3 Zr2 . . 128.37(13) ?
    C3 C4 C5 . . 109.63(16) ?
    C3 C4 H4A . . 109.7 ?
    C5 C4 H4A . . 109.7 ?
    C3 C4 H4B . . 109.7 ?
    C5 C4 H4B . . 109.7 ?
    H4A C4 H4B . . 108.2 ?
    C4 C5 C6 . . 110.04(17) ?
    C4 C5 H5A . . 109.7 ?
    C6 C5 H5A . . 109.7 ?
    C4 C5 H5B . . 109.7 ?
    C6 C5 H5B . . 109.7 ?
    H5A C5 H5B . . 108.2 ?
    C5 C6 C7 . . 112.21(17) ?
    C5 C6 H6A . . 109.2 ?
    C7 C6 H6A . . 109.2 ?
    C5 C6 H6B . . 109.2 ?
    C7 C6 H6B . . 109.2 ?
    H6A C6 H6B . . 107.9 ?
    C8 C7 C6 . . 111.71(16) ?
    C8 C7 H7A . . 109.3 ?
    C6 C7 H7A . . 109.3 ?
    C8 C7 H7B . . 109.3 ?
    C6 C7 H7B . . 109.3 ?
    H7A C7 H7B . . 107.9 ?
    C9 C8 C3 . . 108.38(16) ?
    C9 C8 C7 . . 128.31(16) ?
    C3 C8 C7 . . 122.55(17) ?
    C9 C8 Zr2 . . 71.87(10) ?
    C3 C8 Zr2 . . 76.44(10) ?
    C7 C8 Zr2 . . 125.69(12) ?
    C1 C9 C8 . . 107.25(16) ?
    C1 C9 C10 . . 126.46(17) ?
    C8 C9 C10 . . 126.29(17) ?
    C1 C9 Zr2 . . 70.82(10) ?
    C8 C9 Zr2 . . 76.19(10) ?
    C10 C9 Zr2 . . 119.11(12) ?
    C9 C10 C11 . . 112.09(15) ?
    C9 C10 H10A . . 109.2 ?
    C11 C10 H10A . . 109.2 ?
    C9 C10 H10B . . 109.2 ?
    C11 C10 H10B . . 109.2 ?
    H10A C10 H10B . . 107.9 ?
    C12 C11 C10 . . 110.96(15) ?
    C12 C11 H11A . . 109.4 ?
    C10 C11 H11A . . 109.4 ?
    C12 C11 H11B . . 109.4 ?
    C10 C11 H11B . . 109.4 ?
    H11A C11 H11B . . 108.0 ?
    C13 C12 C20 . . 107.18(16) ?
    C13 C12 C11 . . 126.39(17) ?
    C20 C12 C11 . . 126.43(17) ?
    C13 C12 Zr2 . . 71.00(10) ?
    C20 C12 Zr2 . . 75.72(10) ?
    C11 C12 Zr2 . . 118.65(12) ?
    C12 C13 C14 . . 108.48(16) ?
    C12 C13 Zr2 . . 76.48(10) ?
    C14 C13 Zr2 . . 75.84(10) ?
    C12 C13 H13 . . 125.8 ?
    C14 C13 H13 . . 125.8 ?
    Zr2 C13 H13 . . 114.2 ?
    C15 C14 C13 . . 108.06(16) ?
    C15 C14 Zr2 . . 77.99(11) ?
    C13 C14 Zr2 . . 71.38(10) ?
    C15 C14 H14 . . 126.0 ?
    C13 C14 H14 . . 126.0 ?
    Zr2 C14 H14 . . 116.7 ?
    C14 C15 C20 . . 107.71(16) ?
    C14 C15 C16 . . 128.51(17) ?
    C20 C15 C16 . . 123.43(17) ?
    C14 C15 Zr2 . . 70.58(10) ?
    C20 C15 Zr2 . . 72.77(10) ?
    C16 C15 Zr2 . . 127.54(12) ?
    C15 C16 C17 . . 111.01(17) ?
    C15 C16 H16A . . 109.4 ?
    C17 C16 H16A . . 109.4 ?
    C15 C16 H16B . . 109.4 ?
    C17 C16 H16B . . 109.4 ?
    H16A C16 H16B . . 108.0 ?
    C18 C17 C16 . . 111.10(19) ?
    C18 C17 H17A . . 109.4 ?
    C16 C17 H17A . . 109.4 ?
    C18 C17 H17B . . 109.4 ?
    C16 C17 H17B . . 109.4 ?
    H17A C17 H17B . . 108.0 ?
    C17 C18 C19 . . 112.46(19) ?
    C17 C18 H18A . . 109.1 ?
    C19 C18 H18A . . 109.1 ?
    C17 C18 H18B . . 109.1 ?
    C19 C18 H18B . . 109.1 ?
    H18A C18 H18B . . 107.8 ?
    C20 C19 C18 . . 110.16(17) ?
    C20 C19 H19A . . 109.6 ?
    C18 C19 H19A . . 109.6 ?
    C20 C19 H19B . . 109.6 ?
    C18 C19 H19B . . 109.6 ?
    H19A C19 H19B . . 108.1 ?
    C12 C20 C15 . . 108.46(16) ?
    C12 C20 C19 . . 128.45(17) ?
    C15 C20 C19 . . 122.33(17) ?
    C12 C20 Zr2 . . 72.35(10) ?
    C15 C20 Zr2 . . 75.75(10) ?
    C19 C20 Zr2 . . 125.86(13) ?
    C22 C21 C29 . . 108.69(18) ?
    C22 C21 Zr1 . . 76.17(11) ?
    C29 C21 Zr1 . . 76.67(11) ?
    C22 C21 H21 . . 125.7 ?
    C29 C21 H21 . . 125.7 ?
    Zr1 C21 H21 . . 113.8 ?
    C23 C22 C21 . . 107.98(18) ?
    C23 C22 Zr1 . . 78.49(11) ?
    C21 C22 Zr1 . . 71.07(11) ?
    C23 C22 H22 . . 126.0 ?
    C21 C22 H22 . . 126.0 ?
    Zr1 C22 H22 . . 116.5 ?
    C22 C23 C28 . . 107.79(18) ?
    C22 C23 C24 . . 129.78(19) ?
    C28 C23 C24 . . 122.13(19) ?
    C22 C23 Zr1 . . 70.18(11) ?
    C28 C23 Zr1 . . 72.99(11) ?
    C24 C23 Zr1 . . 127.26(13) ?
    C23 C24 C25B . . 114.2(3) ?
    C23 C24 C25A . . 109.5(2) ?
    C23 C24 H24A . . 109.8 ?
    C25B C24 H24A . . 127.8 ?
    C25A C24 H24A . . 109.8 ?
    C23 C24 H24B . . 109.8 ?
    C25B C24 H24B . . 82.0 ?
    C25A C24 H24B . . 109.8 ?
    H24A C24 H24B . . 108.2 ?
    C23 C24 H24C . . 108.7 ?
    C25B C24 H24C . . 108.7 ?
    C25A C24 H24C . . 84.7 ?
    H24B C24 H24C . . 130.6 ?
    C23 C24 H24D . . 108.7 ?
    C25B C24 H24D . . 108.7 ?
    C25A C24 H24D . . 133.0 ?
    H24A C24 H24D . . 81.3 ?
    H24C C24 H24D . . 107.6 ?
    C28 C27 C26A . . 113.3(2) ?
    C28 C27 C26B . . 106.8(3) ?
    C28 C27 H27A . . 108.9 ?
    C26A C27 H27A . . 108.9 ?
    C26B C27 H27A . . 136.6 ?
    C28 C27 H27B . . 108.9 ?
    C26A C27 H27B . . 108.9 ?
    C26B C27 H27B . . 82.6 ?
    H27A C27 H27B . . 107.7 ?
    C28 C27 H27C . . 110.4 ?
    C26A C27 H27C . . 79.0 ?
    C26B C27 H27C . . 110.4 ?
    H27B C27 H27C . . 132.2 ?
    C28 C27 H27D . . 110.4 ?
    C26A C27 H27D . . 129.3 ?
    C26B C27 H27D . . 110.4 ?
    H27A C27 H27D . . 79.1 ?
    H27C C27 H27D . . 108.6 ?
    C29 C28 C23 . . 108.41(17) ?
    C29 C28 C27 . . 128.33(18) ?
    C23 C28 C27 . . 122.78(18) ?
    C29 C28 Zr1 . . 71.76(10) ?
    C23 C28 Zr1 . . 75.61(10) ?
    C27 C28 Zr1 . . 124.98(13) ?
    C28 C29 C21 . . 107.05(17) ?
    C28 C29 C30 . . 125.68(18) ?
    C21 C29 C30 . . 127.27(19) ?
    C28 C29 Zr1 . . 76.46(10) ?
    C21 C29 Zr1 . . 70.66(10) ?
    C30 C29 Zr1 . . 118.71(13) ?
    C29 C30 C31 . . 111.51(16) ?
    C29 C30 H30A . . 109.3 ?
    C31 C30 H30A . . 109.3 ?
    C29 C30 H30B . . 109.3 ?
    C31 C30 H30B . . 109.3 ?
    H30A C30 H30B . . 108.0 ?
    C32 C31 C30 . . 111.19(16) ?
    C32 C31 H31A . . 109.4 ?
    C30 C31 H31A . . 109.4 ?
    C32 C31 H31B . . 109.4 ?
    C30 C31 H31B . . 109.4 ?
    H31A C31 H31B . . 108.0 ?
    C33 C32 C40 . . 107.52(17) ?
    C33 C32 C31 . . 126.76(18) ?
    C40 C32 C31 . . 125.72(18) ?
    C33 C32 Zr1 . . 71.01(11) ?
    C40 C32 Zr1 . . 76.26(11) ?
    C31 C32 Zr1 . . 118.85(13) ?
    C32 C33 C34 . . 108.38(17) ?
    C32 C33 Zr1 . . 76.51(11) ?
    C34 C33 Zr1 . . 76.09(11) ?
    C32 C33 H33 . . 125.8 ?
    C34 C33 H33 . . 125.8 ?
    Zr1 C33 H33 . . 113.9 ?
    C35 C34 C33 . . 108.15(16) ?
    C35 C34 Zr1 . . 78.37(11) ?
    C33 C34 Zr1 . . 71.20(11) ?
    C35 C34 H34 . . 125.9 ?
    C33 C34 H34 . . 125.9 ?
    Zr1 C34 H34 . . 116.5 ?
    C34 C35 C40 . . 107.77(16) ?
    C34 C35 C36 . . 129.39(17) ?
    C40 C35 C36 . . 122.50(17) ?
    C34 C35 Zr1 . . 70.30(10) ?
    C40 C35 Zr1 . . 72.81(10) ?
    C36 C35 Zr1 . . 127.59(12) ?
    C35 C36 C37 . . 110.20(16) ?
    C35 C36 H36A . . 109.6 ?
    C37 C36 H36A . . 109.6 ?
    C35 C36 H36B . . 109.6 ?
    C37 C36 H36B . . 109.6 ?
    H36A C36 H36B . . 108.1 ?
    C38 C37 C36 . . 110.35(17) ?
    C38 C37 H37A . . 109.6 ?
    C36 C37 H37A . . 109.6 ?
    C38 C37 H37B . . 109.6 ?
    C36 C37 H37B . . 109.6 ?
    H37A C37 H37B . . 108.1 ?
    C37 C38 C39 . . 111.68(18) ?
    C37 C38 H38A . . 109.3 ?
    C39 C38 H38A . . 109.3 ?
    C37 C38 H38B . . 109.3 ?
    C39 C38 H38B . . 109.3 ?
    H38A C38 H38B . . 107.9 ?
    C40 C39 C38 . . 111.53(16) ?
    C40 C39 H39A . . 109.3 ?
    C38 C39 H39A . . 109.3 ?
    C40 C39 H39B . . 109.3 ?
    C38 C39 H39B . . 109.3 ?
    H39A C39 H39B . . 108.0 ?
    C32 C40 C35 . . 108.08(16) ?
    C32 C40 C39 . . 128.66(17) ?
    C35 C40 C39 . . 122.41(17) ?
    C32 C40 Zr1 . . 71.87(10) ?
    C35 C40 Zr1 . . 75.81(10) ?
    C39 C40 Zr1 . . 126.58(13) ?
    C46 C41 C42 . . 118.5(2) ?
    C46 C41 C47 . . 121.1(2) ?
    C42 C41 C47 . . 120.4(2) ?
    C43 C42 C41 . . 120.9(3) ?
    C43 C42 H42 . . 119.5 ?
    C41 C42 H42 . . 119.5 ?
    C44 C43 C42 . . 120.4(3) ?
    C44 C43 H43 . . 119.8 ?
    C42 C43 H43 . . 119.8 ?
    C43 C44 C45 . . 119.7(3) ?
    C43 C44 H44 . . 120.2 ?
    C45 C44 H44 . . 120.2 ?
    C44 C45 C46 . . 120.5(3) ?
    C44 C45 H45 . . 119.8 ?
    C46 C45 H45 . . 119.8 ?
    C41 C46 C45 . . 120.1(2) ?
    C41 C46 H46 . . 120.0 ?
    C45 C46 H46 . . 120.0 ?
    C41 C47 H47A . . 109.5 ?
    C41 C47 H47B . . 109.5 ?
    H47A C47 H47B . . 109.5 ?
    C41 C47 H47C . . 109.5 ?
    H47A C47 H47C . . 109.5 ?
    H47B C47 H47C . . 109.5 ?
    Zr1 S1 Zr2 . . 90.427(15) ?
    Zr1 S2 Zr2 . . 90.824(15) ?
    S2 Zr1 C21 . . 129.41(5) ?
    S2 Zr1 S1 . . 89.383(15) ?
    C21 Zr1 S1 . . 93.11(5) ?
    S2 Zr1 C33 . . 93.72(5) ?
    C21 Zr1 C33 . . 120.12(7) ?
    S1 Zr1 C33 . . 131.65(5) ?
    S2 Zr1 C22 . . 97.31(5) ?
    C21 Zr1 C22 . . 32.76(7) ?
    S1 Zr1 C22 . . 86.40(5) ?
    C33 Zr1 C22 . . 140.52(6) ?
    S2 Zr1 C34 . . 86.16(4) ?
    C21 Zr1 C34 . . 142.41(7) ?
    S1 Zr1 C34 . . 99.79(4) ?
    C33 Zr1 C34 . . 32.71(6) ?
    C22 Zr1 C34 . . 172.97(6) ?
    S2 Zr1 C29 . . 127.41(5) ?
    C21 Zr1 C29 . . 32.67(6) ?
    S1 Zr1 C29 . . 124.97(5) ?
    C33 Zr1 C29 . . 89.95(6) ?
    C22 Zr1 C29 . . 53.71(6) ?
    C34 Zr1 C29 . . 119.41(6) ?
    S2 Zr1 C32 . . 125.62(5) ?
    C21 Zr1 C32 . . 91.02(7) ?
    S1 Zr1 C32 . . 127.88(4) ?
    C33 Zr1 C32 . . 32.49(6) ?
    C22 Zr1 C32 . . 119.96(6) ?
    C34 Zr1 C32 . . 53.45(6) ?
    C29 Zr1 C32 . . 66.57(6) ?
    S2 Zr1 C28 . . 95.81(4) ?
    C21 Zr1 C28 . . 53.08(6) ?
    S1 Zr1 C28 . . 139.01(5) ?
    C33 Zr1 C28 . . 88.67(6) ?
    C22 Zr1 C28 . . 52.62(6) ?
    C34 Zr1 C28 . . 121.08(6) ?
    C29 Zr1 C28 . . 31.78(6) ?
    C32 Zr1 C28 . . 80.41(6) ?
    S2 Zr1 C40 . . 138.74(4) ?
    C21 Zr1 C40 . . 91.20(7) ?
    S1 Zr1 C40 . . 96.07(4) ?
    C33 Zr1 C40 . . 53.16(6) ?
    C22 Zr1 C40 . . 123.79(6) ?
    C34 Zr1 C40 . . 52.59(6) ?
    C29 Zr1 C40 . . 81.43(6) ?
    C32 Zr1 C40 . . 31.87(6) ?
    C28 Zr1 C40 . . 105.89(6) ?
    S2 Zr1 C23 . . 79.60(4) ?
    C21 Zr1 C23 . . 52.77(6) ?
    S1 Zr1 C23 . . 111.74(5) ?
    C33 Zr1 C23 . . 116.28(6) ?
    C22 Zr1 C23 . . 31.33(6) ?
    C34 Zr1 C23 . . 145.01(6) ?
    C29 Zr1 C23 . . 52.55(6) ?
    C32 Zr1 C23 . . 111.73(6) ?
    C28 Zr1 C23 . . 31.41(6) ?
    C40 Zr1 C23 . . 133.87(6) ?
    S2 Zr1 C35 . . 110.94(4) ?
    C21 Zr1 C35 . . 119.37(6) ?
    S1 Zr1 C35 . . 81.18(4) ?
    C33 Zr1 C35 . . 52.79(6) ?
    C22 Zr1 C35 . . 148.84(6) ?
    C34 Zr1 C35 . . 31.32(6) ?
    C29 Zr1 C35 . . 112.61(6) ?
    C32 Zr1 C35 . . 52.44(6) ?
    C28 Zr1 C35 . . 132.85(6) ?
    C40 Zr1 C35 . . 31.38(6) ?
    C23 Zr1 C35 . . 163.98(6) ?
    S2 Zr2 C1 . . 93.14(5) ?
    S2 Zr2 S1 . . 89.273(15) ?
    C1 Zr2 S1 . . 132.29(5) ?
    S2 Zr2 C13 . . 130.15(5) ?
    C1 Zr2 C13 . . 119.74(6) ?
    S1 Zr2 C13 . . 93.18(4) ?
    S2 Zr2 C14 . . 97.95(4) ?
    C1 Zr2 C14 . . 139.48(6) ?
    S1 Zr2 C14 . . 86.88(4) ?
    C13 Zr2 C14 . . 32.78(6) ?
    S2 Zr2 C9 . . 125.51(4) ?
    C1 Zr2 C9 . . 32.69(6) ?
    S1 Zr2 C9 . . 127.22(4) ?
    C13 Zr2 C9 . . 91.07(6) ?
    C14 Zr2 C9 . . 119.98(6) ?
    S2 Zr2 C2 . . 84.28(4) ?
    C1 Zr2 C2 . . 32.75(6) ?
    S1 Zr2 C2 . . 100.62(5) ?
    C13 Zr2 C2 . . 143.25(6) ?
    C14 Zr2 C2 . . 172.23(6) ?
    C9 Zr2 C2 . . 53.61(6) ?
    S2 Zr2 C12 . . 128.41(4) ?
    C1 Zr2 C12 . . 89.44(6) ?
    S1 Zr2 C12 . . 124.79(4) ?
    C13 Zr2 C12 . . 32.52(6) ?
    C14 Zr2 C12 . . 53.60(6) ?
    C9 Zr2 C12 . . 66.68(6) ?
    C2 Zr2 C12 . . 119.37(6) ?
    S2 Zr2 C20 . . 96.68(4) ?
    C1 Zr2 C20 . . 87.44(6) ?
    S1 Zr2 C20 . . 139.56(4) ?
    C13 Zr2 C20 . . 53.20(6) ?
    C14 Zr2 C20 . . 52.70(6) ?
    C9 Zr2 C20 . . 80.33(6) ?
    C2 Zr2 C20 . . 119.74(6) ?
    C12 Zr2 C20 . . 31.94(6) ?
    S2 Zr2 C8 . . 136.81(4) ?
    C1 Zr2 C8 . . 53.32(6) ?
    S1 Zr2 C8 . . 95.29(4) ?
    C13 Zr2 C8 . . 92.54(6) ?
    C14 Zr2 C8 . . 125.15(6) ?
    C9 Zr2 C8 . . 31.94(6) ?
    C2 Zr2 C8 . . 52.64(6) ?
    C12 Zr2 C8 . . 82.58(6) ?
    C20 Zr2 C8 . . 106.67(6) ?
    S2 Zr2 C15 . . 80.34(4) ?
    C1 Zr2 C15 . . 114.95(6) ?
    S1 Zr2 C15 . . 112.42(4) ?
    C13 Zr2 C15 . . 52.93(6) ?
    C14 Zr2 C15 . . 31.43(6) ?
    C9 Zr2 C15 . . 111.73(6) ?
    C2 Zr2 C15 . . 143.12(6) ?
    C12 Zr2 C15 . . 52.64(6) ?
    C20 Zr2 C15 . . 31.47(6) ?
    C8 Zr2 C15 . . 135.04(6) ?
    S2 Zr2 C3 . . 108.38(4) ?
    C1 Zr2 C3 . . 52.82(6) ?
    S1 Zr2 C3 . . 81.31(4) ?
    C13 Zr2 C3 . . 121.21(6) ?
    C14 Zr2 C3 . . 150.86(6) ?
    C9 Zr2 C3 . . 52.56(6) ?
    C2 Zr2 C3 . . 31.24(6) ?
    C12 Zr2 C3 . . 113.69(6) ?
    C20 Zr2 C3 . . 132.85(6) ?
    C8 Zr2 C3 . . 31.45(5) ?
    C15 Zr2 C3 . . 164.28(6) ?
data_global
_journal_date_recd_electronic     2012-10-11
_journal_date_accepted     2012-10-24
_journal_name_full     'Acta Crystallographica, Section E'
_journal_year     2012
_journal_volume     68
_journal_issue     11
_journal_page_first     m1425
_journal_page_last     m1425
_journal_paper_category     QM
_journal_paper_doi     10.1107/S1600536812044121
_journal_coeditor_code     PK2450
_publ_contact_author_name     'Martin Haehnel'
_publ_contact_author_address
;
Leibniz-Institut f\"ur Katalyse e. V. an der Universit\"at Rostock,
Albert-Einstein-Strasse 29a, 18059 Rostock, Germany
;
_publ_contact_author_email     martin.haehnel@catalysis.de
_publ_contact_author_fax     '+49(381)1281-51354'
_publ_contact_author_phone     '+49(381)1281-354'
_publ_section_title
;\
Di-\m-sulfido-bis{[<i>rac</i>-1,2-bis(\h^5^-4,5,6,7-tetrahydroinden-1-yl)\
ethane]zirconium(IV)} toluene monosolvate
;
loop_
    _publ_author_name
    _publ_author_address
    'Haehnel, Martin'
;
Leibniz-Institut f\"ur Katalyse e. V. an der Universit\"at Rostock,
Albert-Einstein-Strasse 29a, 18059 Rostock, Germany
;
    'Altenburger, Kai'
;
Leibniz-Institut f\"ur Katalyse e. V. an der Universit\"at Rostock,
Albert-Einstein-Strasse 29a, 18059 Rostock, Germany
;
    'Spannenberg, Anke'
;
Leibniz-Institut f\"ur Katalyse e. V. an der Universit\"at Rostock,
Albert-Einstein-Strasse 29a, 18059 Rostock, Germany
;
    'Arndt, Perdita'
;
Leibniz-Institut f\"ur Katalyse e. V. an der Universit\"at Rostock,
Albert-Einstein-Strasse 29a, 18059 Rostock, Germany
;
    'Rosenthal, Uwe'
;
Leibniz-Institut f\"ur Katalyse e. V. an der Universit\"at Rostock,
Albert-Einstein-Strasse 29a, 18059 Rostock, Germany
;
