# Supplementary material for: Di-μ-sulfido-bis­{[rac-1,2-bis­(η5-4,5,6,7-tetra­hydro­inden-1-yl)ethane]­zirconium(IV)} toluene monosolvate
Source: Acta Crystallogr Sect E Struct Rep Online. 2012 Oct 31;68(Pt 11):m1425. doi: 10.1107/S1600536812044121 (PMC3515160; doi:10.1107/S1600536812044121)
Supplement: Supplementary file 2 [file e-68-m1425-Isup2.hkl]

# 
# h,k,l, Fc-squared, Fo-squared, sigma(Fo-squared) and status flag 
# 
data_I
_shelx_title ' ks1248m in P2(1)/n' 
_shelx_refln_list_code          4 
_shelx_F_calc_maximum      359.33 
_exptl_crystal_F_000      1800.00 
_reflns_d_resolution_high  0.7587 
 
loop_ 
 _symmetry_equiv_pos_as_xyz 
 'x, y, z' 
 '-x+1/2, y+1/2, -z+1/2' 
 '-x, -y, -z' 
 'x-1/2, -y-1/2, z-1/2' 
 
_cell_length_a    12.6436 
_cell_length_b    20.9735 
_cell_length_c    14.8855 
_cell_angle_alpha  90.000 
_cell_angle_beta  105.092 
_cell_angle_gamma  90.000 
 
_shelx_F_squared_multiplier     1.000 
 
loop_ 
 _refln_index_h 
 _refln_index_k 
 _refln_index_l 
 _refln_F_squared_calc 
 _refln_F_squared_meas 
 _refln_F_squared_sigma 
 _refln_observed_status 
   2   0   0    53829.52    54597.24   1186.77 o 
   4   0   0      327.74      543.52     53.41 o 
   6   0   0    54459.73    50630.33    588.16 o 
   8   0   0    19791.64    19074.79    484.59 o 
  10   0   0     1601.72     1488.13     52.90 o 
  12   0   0     6214.77     6633.27     76.82 o 
  14   0   0     9401.73    10309.50    493.56 o 
  16   0   0       42.17       70.44     72.35 o 
   1   1   0    11981.42    14131.83    135.76 o 
   2   1   0    11098.80    12658.24    109.82 o 
   3   1   0      910.37     1140.99     40.65 o 
   4   1   0     2801.57     3331.97     48.90 o 
   5   1   0    23398.16    23333.94    258.84 o 
   6   1   0     1931.36     1902.25     45.25 o 
   7   1   0      131.54      107.47     27.22 o 
   8   1   0      486.09      585.72     35.41 o 
   9   1   0     1078.31     1202.69     38.02 o 
  10   1   0     2515.05     2451.85     38.68 o 
  11   1   0    14965.02    15110.05     98.19 o 
  12   1   0      412.28      407.50     41.80 o 
  13   1   0     3207.30     3224.74     61.41 o 
  14   1   0       83.29      136.38     37.71 o 
  15   1   0      258.46      257.43     40.47 o 
  16   1   0      439.26      377.30     48.79 o 
   0   2   0    56250.84    58711.20    329.81 o 
   1   2   0    21530.31    23506.40    176.97 o 
   2   2   0    30894.11    32159.93    254.33 o 
   3   2   0      406.26      570.69     30.09 o 
   4   2   0      105.81      121.44     26.73 o 
   5   2   0     4167.08     4062.66     46.53 o 
   6   2   0    30147.44    30862.73    214.15 o 
   7   2   0    30302.95    30468.38    357.64 o 
   8   2   0     9391.49     9506.38    109.62 o 
   9   2   0      353.20      345.31     34.07 o 
  10   2   0      185.09      224.29     31.59 o 
  11   2   0       24.00       36.67     34.07 o 
  12   2   0       13.79       46.54     32.48 o 
  13   2   0     4126.23     4555.23     52.43 o 
  14   2   0     2471.48     2798.96     49.10 o 
  15   2   0      342.13      348.63     37.82 o 
  16   2   0       30.50       22.65     60.48 o 
   1   3   0    19829.70    21336.79    120.27 o 
   2   3   0    18652.74    19798.40    113.38 o 
   3   3   0    15473.34    16890.71     87.49 o 
   4   3   0     8418.87     8341.75     60.79 o 
   5   3   0      744.57      899.71     32.10 o 
   6   3   0     1453.68     1329.38     33.95 o 
   7   3   0     3793.39     4443.26     59.95 o 
   8   3   0     3418.32     3323.24     51.70 o 
   9   3   0      254.32      362.62     30.70 o 
  10   3   0       85.46       86.94     33.76 o 
  11   3   0       81.30       29.44     34.79 o 
  12   3   0     3564.01     3424.21     73.73 o 
  13   3   0     2024.92     2258.66     45.90 o 
  14   3   0       17.04       48.50     36.74 o 
  15   3   0      855.21      861.03     46.51 o 
   0   4   0       28.15       72.08     37.29 o 
   1   4   0      672.95      718.82     32.31 o 
   2   4   0     5514.78     5898.75     62.37 o 
   3   4   0      449.83      374.68     27.13 o 
   4   4   0    23224.37    23470.50    119.53 o 
   5   4   0     9915.22    11528.88     70.54 o 
   6   4   0      144.74      237.30     25.63 o 
   7   4   0     1143.79     1273.32     32.23 o 
   8   4   0       65.96       98.02     28.21 o 
   9   4   0      538.75      535.94     34.66 o 
  10   4   0     2791.66     2931.99     45.70 o 
  11   4   0      310.56      336.56     35.81 o 
  12   4   0       88.54      151.02     40.97 o 
  13   4   0     1063.90     1062.32     36.72 o 
  14   4   0      244.38      317.64     46.45 o 
  15   4   0      124.15      154.57     49.45 o 
   1   5   0      711.61      815.05     30.55 o 
   2   5   0     1249.81     1229.49     35.85 o 
   3   5   0     3532.54     3863.79     42.27 o 
   4   5   0      267.12      389.11     25.06 o 
   5   5   0     2665.96     2834.30     36.50 o 
   6   5   0        0.67        3.53     23.33 o 
   7   5   0    13358.42    13382.79    116.32 o 
   8   5   0     2177.47     2341.88     36.27 o 
   9   5   0     5567.34     5509.87     49.51 o 
  10   5   0      752.12      599.94     29.47 o 
  11   5   0        1.50       22.90     34.94 o 
  12   5   0      155.33      121.56     41.10 o 
  13   5   0      490.94      548.88     44.60 o 
  14   5   0     1247.65     1230.70     45.90 o 
  15   5   0     3434.27     3258.93    172.60 o 
   0   6   0    20658.67    21794.85    138.96 o 
   1   6   0    20451.38    21769.28    119.56 o 
   2   6   0    12891.61    12440.43     68.33 o 
   3   6   0     7942.71     7668.60     56.46 o 
   4   6   0    35363.26    34756.61    165.60 o 
   5   6   0      434.72      707.84     26.37 o 
   6   6   0     7880.76     7565.50     51.95 o 
   7   6   0     4150.84     4226.28     39.21 o 
   8   6   0     3644.04     3398.85     37.36 o 
   9   6   0      202.59      260.74     29.08 o 
  10   6   0     8386.26     8201.02     54.01 o 
  11   6   0       53.17       61.45     32.69 o 
  12   6   0     2231.27     2254.16     44.81 o 
  13   6   0      633.82      729.45     42.22 o 
  14   6   0       93.96      142.95     42.23 o 
  15   6   0        3.25       46.54     40.87 o 
   1   7   0     2602.58     2960.59     42.02 o 
   2   7   0    15495.67    15341.66    121.06 o 
   3   7   0     2215.39     2222.14     30.56 o 
   4   7   0     1258.65     1148.89     27.84 o 
   5   7   0    13778.84    14382.12     64.54 o 
   6   7   0      546.17      541.16     25.37 o 
   7   7   0     1654.89     1841.83     30.99 o 
   8   7   0     6469.43     6235.08     45.83 o 
   9   7   0       79.71       77.67     28.03 o 
  10   7   0     1351.27     1244.37     34.35 o 
  11   7   0      940.45      864.84     38.06 o 
  12   7   0     1189.89     1356.64     43.09 o 
  13   7   0     2123.53     2083.18     44.85 o 
  14   7   0     1894.90     1823.32     52.43 o 
  15   7   0      270.42      243.42     46.30 o 
   0   8   0    25318.67    23481.61    213.63 o 
   1   8   0     3694.89     4069.26     37.49 o 
   2   8   0    10592.92    10613.04    125.84 o 
   3   8   0    13463.37    12219.70     85.31 o 
   4   8   0      467.41      516.87     24.51 o 
   5   8   0     3555.00     3405.95     35.48 o 
   6   8   0    29871.18    30151.54    152.50 o 
   7   8   0       23.97       31.92     23.18 o 
   8   8   0    11942.56    11803.80     90.72 o 
   9   8   0     3160.82     3207.27     43.67 o 
  10   8   0       43.86       49.91     28.33 o 
  11   8   0     3225.40     3333.19     44.45 o 
  12   8   0     2551.33     2705.83     40.73 o 
  13   8   0      669.27      726.67     41.09 o 
  14   8   0     5754.93     5940.99    157.35 o 
  15   8   0      218.48      147.23     47.25 o 
   1   9   0     7681.96     7999.51     54.85 o 
   2   9   0     8222.38     8400.93     72.17 o 
   3   9   0     3919.14     4420.45     38.55 o 
   4   9   0      104.61      142.77     23.22 o 
   5   9   0    20022.24    19762.90    108.61 o 
   6   9   0       11.86       12.30     21.05 o 
   7   9   0      130.87      128.26     24.51 o 
   8   9   0     3233.91     3206.36     40.26 o 
   9   9   0     4805.17     4524.92     55.93 o 
  10   9   0     4183.47     4025.80     51.59 o 
  11   9   0     4863.59     5325.20     90.49 o 
  12   9   0       97.12       87.45     34.11 o 
  13   9   0     1851.41     2005.13     56.02 o 
  14   9   0      782.22      798.16     50.67 o 
  15   9   0      565.42      465.09     43.61 o 
   0  10   0    10544.64     9802.31    189.96 o 
   1  10   0    16215.39    15216.09    130.38 o 
   2  10   0     1654.39     1876.53     27.28 o 
   3  10   0     1462.18     1431.68     26.71 o 
   4  10   0     1978.47     2016.63     29.77 o 
   5  10   0     8333.76     8367.52     61.01 o 
   6  10   0    20120.30    20115.52    160.03 o 
   7  10   0     4051.47     3968.64     35.96 o 
   8  10   0     5795.29     5617.50     51.30 o 
   9  10   0     4949.68     4831.97     64.27 o 
  10  10   0     3041.31     3145.50     41.50 o 
  11  10   0     1094.72     1249.18     38.23 o 
  12  10   0     1523.44     1502.28     42.29 o 
  13  10   0     2226.41     2516.38     78.56 o 
  14  10   0     2919.90     2884.93    100.73 o 
   1  11   0     8657.81     8710.96     85.81 o 
   2  11   0        2.90       31.09     21.07 o 
   3  11   0      148.27      102.11     19.46 o 
   4  11   0     3927.69     3790.93     34.49 o 
   5  11   0     6850.78     6855.91     50.07 o 
   6  11   0     4423.96     4718.66     37.78 o 
   7  11   0      120.19      157.91     25.88 o 
   8  11   0        6.55       34.37     26.20 o 
   9  11   0      806.15      790.01     31.15 o 
  10  11   0      325.88      377.40     30.26 o 
  11  11   0     2717.32     2734.93     49.47 o 
  12  11   0     2732.05     2869.99     62.74 o 
  13  11   0      535.33      552.40     42.42 o 
  14  11   0      314.39      316.48     38.91 o 
   0  12   0     7328.19     8169.42    136.95 o 
   1  12   0     9868.58    10064.15     62.78 o 
   2  12   0      328.87      327.01     22.76 o 
   3  12   0       27.64       29.13     22.49 o 
   4  12   0       33.12       13.16     21.24 o 
   5  12   0       76.78       89.19     23.61 o 
   6  12   0      264.48      201.74     23.42 o 
   7  12   0     1257.76     1306.48     28.55 o 
   8  12   0       11.45       24.69     26.62 o 
   9  12   0       58.23       44.10     24.30 o 
  10  12   0      190.45      223.11     28.80 o 
  11  12   0      259.70      237.85     32.66 o 
  12  12   0      148.05      204.86     36.68 o 
  13  12   0     2543.34     2438.53     43.39 o 
  14  12   0      292.31      252.69     45.26 o 
   1  13   0     6956.15     7519.42     59.38 o 
   2  13   0     1170.40     1011.58     26.88 o 
   3  13   0     1480.66     1536.39     27.87 o 
   4  13   0      549.10      562.34     24.04 o 
   5  13   0     1073.69     1175.87     27.15 o 
   6  13   0     8156.99     7757.81     89.10 o 
   7  13   0      833.96      868.53     26.08 o 
   8  13   0        9.43       29.95     25.45 o 
   9  13   0      288.26      224.53     25.18 o 
  10  13   0      666.05      638.03     31.82 o 
  11  13   0      165.31      166.03     32.18 o 
  12  13   0     3079.05     3190.89     62.14 o 
  13  13   0       80.85       83.78     41.75 o 
  14  13   0      223.31      181.56     42.19 o 
   0  14   0       79.41       26.68     25.44 o 
   1  14   0      194.05      226.48     21.03 o 
   2  14   0     1566.34     1512.09     25.95 o 
   3  14   0       34.20       16.17     21.80 o 
   4  14   0     2764.68     2741.95     33.34 o 
   5  14   0     3530.44     3333.43     32.35 o 
   6  14   0       41.11       43.35     25.94 o 
   7  14   0     2036.74     1790.36     31.70 o 
   8  14   0      197.86      200.66     25.16 o 
   9  14   0      632.82      694.20     27.85 o 
  10  14   0     1941.50     1896.67     35.08 o 
  11  14   0      176.87      178.80     29.16 o 
  12  14   0        0.70       11.49     29.70 o 
  13  14   0       22.65       48.96     38.06 o 
   1  15   0     1425.75     1438.52     26.16 o 
   2  15   0     2138.60     2004.10     26.61 o 
   3  15   0      426.98      503.15     24.48 o 
   4  15   0       16.62       33.08     24.60 o 
   5  15   0     4941.97     4904.17     41.28 o 
   6  15   0       96.62       75.57     23.89 o 
   7  15   0      842.34      953.96     27.29 o 
   8  15   0     5910.34     5777.32     57.71 o 
   9  15   0       90.00      126.27     25.34 o 
  10  15   0      780.71      793.54     31.40 o 
  11  15   0      160.65      144.99     30.26 o 
  12  15   0       20.15       29.06     33.44 o 
  13  15   0       17.42       14.65     33.97 o 
   0  16   0     1150.25     1139.45     35.95 o 
   1  16   0     3315.70     3191.05     31.36 o 
   2  16   0      797.37      668.42     24.64 o 
   3  16   0    17184.17    17191.98    180.05 o 
   4  16   0     1954.04     1945.11     31.66 o 
   5  16   0     3930.68     4179.39     40.09 o 
   6  16   0      173.14      197.57     27.32 o 
   7  16   0        1.02       17.18     25.99 o 
   8  16   0      432.74      410.93     29.61 o 
   9  16   0     5797.82     5840.24     55.94 o 
  10  16   0      533.62      579.91     32.72 o 
  11  16   0     5140.95     5239.90     58.22 o 
  12  16   0      196.79      189.96     38.30 o 
  13  16   0      603.14      556.86     40.94 o 
   1  17   0      729.79      679.90     24.68 o 
   2  17   0     3559.53     3530.83     32.38 o 
   3  17   0     1954.81     1683.31     27.66 o 
   4  17   0     1717.77     1863.81     31.07 o 
   5  17   0      711.76      741.55     28.69 o 
   6  17   0      106.75       82.62     25.39 o 
   7  17   0       35.81       55.02     24.26 o 
   8  17   0     6013.74     6018.86     89.33 o 
   9  17   0      204.65      237.57     29.11 o 
  10  17   0      923.21     1036.60     35.36 o 
  11  17   0      305.40      316.00     35.55 o 
  12  17   0        6.26       20.56     36.09 o 
   0  18   0     3269.93     3595.41     80.95 o 
   1  18   0     5207.07     4992.35     34.55 o 
   2  18   0     2071.11     1935.23     27.94 o 
   3  18   0    10536.12    10539.22    123.58 o 
   4  18   0     5502.94     5554.08     62.81 o 
   5  18   0     3639.90     3743.90     35.95 o 
   6  18   0     4245.51     4012.54     35.25 o 
   7  18   0      539.43      551.21     27.49 o 
   8  18   0      148.57      182.26     27.48 o 
   9  18   0     4956.95     4998.69     89.76 o 
  10  18   0     1758.53     1874.72     33.46 o 
  11  18   0     3736.03     3685.18     84.91 o 
  12  18   0       37.02       33.75     35.24 o 
   1  19   0     3146.99     3205.13     49.77 o 
   2  19   0     1890.94     1752.99     28.69 o 
   3  19   0      292.14      279.58     25.65 o 
   4  19   0        2.24       15.72     26.64 o 
   5  19   0     5138.08     5208.21     56.36 o 
   6  19   0      208.54      271.26     28.35 o 
   7  19   0       83.67      123.14     28.59 o 
   8  19   0     1926.69     2094.92     35.15 o 
   9  19   0     3164.91     3323.53     37.84 o 
  10  19   0      444.26      439.45     31.46 o 
  11  19   0     1484.90     1377.84     37.59 o 
   0  20   0      475.23      486.48     31.39 o 
   1  20   0     5186.94     5182.04     36.10 o 
   2  20   0     4872.80     4863.30     35.16 o 
   3  20   0      450.19      456.71     26.26 o 
   4  20   0     5854.18     5920.96     84.52 o 
   5  20   0     1087.39     1171.06     28.82 o 
   6  20   0        0.77       14.35     26.92 o 
   7  20   0     2429.02     2531.34     32.26 o 
   8  20   0      156.32      167.35     30.28 o 
   9  20   0      339.29      319.44     29.09 o 
  10  20   0     2021.58     1776.11     36.66 o 
  11  20   0       33.28       33.98     34.55 o 
   1  21   0       43.29       77.42     24.11 o 
   2  21   0      515.25      480.27     26.56 o 
   3  21   0        3.98        6.27     26.11 o 
   4  21   0      660.45      640.27     33.28 o 
   5  21   0       20.57       52.13     27.21 o 
   6  21   0      681.12      577.13     27.61 o 
   7  21   0       41.11       79.42     27.49 o 
   8  21   0        0.67        7.40     29.60 o 
   9  21   0      220.30      211.80     33.90 o 
  10  21   0     1948.41     1744.03     47.18 o 
   0  22   0      785.35      854.44     39.39 o 
   1  22   0     1564.30     1689.21     30.09 o 
   2  22   0       26.31       28.45     26.34 o 
   3  22   0       55.89       79.91     25.06 o 
   4  22   0       31.36       15.12     31.06 o 
   5  22   0     1327.70     1420.04     31.12 o 
   6  22   0      188.98      220.63     27.87 o 
   7  22   0     1538.83     1671.60     36.27 o 
   8  22   0       22.73       41.09     31.77 o 
   9  22   0        2.39       37.56     33.74 o 
   1  23   0     1038.44     1026.69     27.21 o 
   2  23   0      147.94      188.35     27.74 o 
   3  23   0        0.28       -0.55     26.51 o 
   4  23   0       40.30       41.51     29.37 o 
   5  23   0     1116.94     1149.42     31.24 o 
   6  23   0      530.18      557.99     29.61 o 
   7  23   0       82.27      136.54     30.35 o 
   8  23   0      418.78      440.95     34.47 o 
   0  24   0      506.59      630.77     40.70 o 
   1  24   0      906.40      946.09     30.04 o 
   2  24   0       80.67      101.87     27.29 o 
   3  24   0     5525.02     5837.73     84.02 o 
   4  24   0      276.31      314.67     33.81 o 
   5  24   0     1329.81     1309.76     35.23 o 
   6  24   0      678.46      684.55     33.98 o 
   7  24   0       16.71       14.01     35.21 o 
   1  25   0      355.76      370.50     30.14 o 
   2  25   0     2045.04     2111.57     33.95 o 
   3  25   0       25.80       47.70     30.30 o 
   4  25   0      474.41      444.66     32.93 o 
   5  25   0      312.40      276.11     33.49 o 
   6  25   0       11.12        5.51     32.33 o 
   0  26   0       53.27       18.10     42.44 o 
   1  26   0        4.88       15.01     31.56 o 
   2  26   0      907.20      839.24     34.81 o 
   3  26   0     8081.60     7931.48    129.17 o 
   4  26   0     1563.32     1563.93     39.81 o 
   5  26   0     3004.19     2656.54     46.83 o 
   1  27   0      737.39      766.46     35.16 o 
   2  27   0     1021.67      936.80     35.05 o 
   3  27   0      191.76      146.35     33.71 o 
 -15   0   1      240.88      299.65     54.93 o 
 -13   0   1     8660.95     9446.02    104.29 o 
 -11   0   1     1043.31     1269.20     52.57 o 
  -9   0   1        7.59       25.22     41.56 o 
  -7   0   1    13280.42    12633.69    114.57 o 
  -5   0   1    37038.46    36878.07    422.28 o 
  -3   0   1     1805.96     2221.22     69.57 o 
  -1   0   1    28918.54    31651.21   1056.26 o 
   1   0   1   129115.04   107453.30   1057.87 o 
   3   0   1       58.33       42.73     46.74 o 
   5   0   1      705.93      402.02     45.87 o 
   7   0   1    51551.51    48256.02    400.81 o 
   9   0   1    11561.34    11471.75    172.70 o 
  11   0   1     1204.29     1356.47     60.09 o 
  13   0   1     5755.06     6042.07     83.33 o 
  15   0   1     6415.91     6089.58     86.59 o 
 -16   1   1      303.18      303.67     52.17 o 
 -15   1   1      350.08      307.18     47.79 o 
 -14   1   1       47.28       60.61     39.30 o 
 -13   1   1       37.21       34.45     41.43 o 
 -12   1   1     5530.41     5616.31     80.62 o 
 -11   1   1     1389.83     1453.59     50.68 o 
 -10   1   1     7316.01     7325.11    116.65 o 
  -9   1   1      892.97      957.16     36.68 o 
  -8   1   1      918.49      916.04     33.13 o 
  -7   1   1     4376.27     4977.84     51.87 o 
  -6   1   1     1264.94     1133.35     35.02 o 
  -5   1   1     4714.02     4555.15     48.77 o 
  -4   1   1    13359.07    13498.75    147.97 o 
  -3   1   1        6.99       42.60     32.56 o 
  -2   1   1    13149.57    14264.83    380.11 o 
  -1   1   1    17783.88    20252.65    214.69 o 
   0   1   1    11840.75    13728.79    135.71 o 
   1   1   1     2321.96     2410.20     57.87 o 
   2   1   1      128.60      179.98     32.25 o 
   3   1   1     5316.22     5069.75     60.28 o 
   4   1   1        5.26       24.20     26.43 o 
   5   1   1     2228.44     2244.71     43.92 o 
   6   1   1    32620.64    33115.79    387.82 o 
   7   1   1      871.11      995.43     35.08 o 
   8   1   1       92.61      105.40     32.79 o 
   9   1   1     2762.38     2670.39     52.76 o 
  10   1   1      392.61      417.16     35.52 o 
  11   1   1        8.02       -4.11     34.58 o 
  12   1   1    13418.87    13762.80    129.99 o 
  13   1   1     1085.18     1018.47     39.94 o 
  14   1   1     1963.46     1947.93     44.95 o 
  15   1   1       81.45       95.93     44.93 o 
 -16   2   1      389.76      360.04     43.50 o 
 -15   2   1      115.67      124.67     43.37 o 
 -14   2   1      640.25      696.52     41.98 o 
 -13   2   1     3514.99     3473.62    106.61 o 
 -12   2   1     4410.79     4937.82    101.79 o 
 -11   2   1      931.65      920.59     38.18 o 
 -10   2   1      614.77      601.30     30.34 o 
  -9   2   1      596.05      644.52     32.70 o 
  -8   2   1        0.02       31.09     32.37 o 
  -7   2   1     6113.95     5714.29     85.02 o 
  -6   2   1    23777.43    24062.32    270.54 o 
  -5   2   1    11053.74    10626.81    105.10 o 
  -4   2   1       88.88       98.63     26.39 o 
  -3   2   1     5371.57     6220.61     59.34 o 
  -2   2   1    16730.51    17880.73    153.34 o 
  -1   2   1    55171.98    57954.92    496.85 o 
   0   2   1    28172.39    32079.17    161.08 o 
   1   2   1    52042.59    52939.13    247.97 o 
   2   2   1    13732.76    14550.10     95.13 o 
   3   2   1     2121.98     2444.70     43.43 o 
   4   2   1       21.37       24.62     25.96 o 
   5   2   1     6577.15     7206.68     69.86 o 
   6   2   1     7825.27     7595.12     57.41 o 
   7   2   1    14376.58    14280.21    149.72 o 
   8   2   1    10136.89    10141.46    102.49 o 
   9   2   1     7417.19     8038.74     61.32 o 
  10   2   1     2024.21     2300.17     42.97 o 
  11   2   1      554.47      641.75     34.65 o 
  12   2   1       96.98       59.55     33.40 o 
  13   2   1     1356.71     1551.67     48.06 o 
  14   2   1     4016.56     4255.27    130.86 o 
  15   2   1     1396.39     1343.51     54.52 o 
 -16   3   1      983.45      958.05     53.90 o 
 -15   3   1       26.14       39.11     42.60 o 
 -14   3   1     2093.53     2121.30     51.37 o 
 -13   3   1        8.35       31.04     34.84 o 
 -12   3   1     4717.69     4666.54     83.84 o 
 -11   3   1     1134.06     1208.34     42.58 o 
 -10   3   1     2272.56     2292.65     41.63 o 
  -9   3   1      785.18      746.55     31.34 o 
  -8   3   1     3233.08     3466.67     42.30 o 
  -7   3   1     5066.17     5088.50     57.55 o 
  -6   3   1    11121.57    11748.57    137.48 o 
  -5   3   1        6.11       11.60     27.35 o 
  -4   3   1      217.68      290.59     24.99 o 
  -3   3   1        2.07       16.20     25.62 o 
  -2   3   1      313.39      316.13     30.99 o 
  -1   3   1    34625.47    36638.73    138.44 o 
   0   3   1    31050.71    33208.27    138.42 o 
   1   3   1    49878.42    52359.98    265.39 o 
   2   3   1     1421.26     1914.03     40.05 o 
   3   3   1    18460.24    20117.53    131.08 o 
   4   3   1     1583.24     1469.71     37.14 o 
   5   3   1    16102.54    17083.47    151.62 o 
   6   3   1     1342.62     1318.36     33.33 o 
   7   3   1     7773.76     7866.20     82.59 o 
   8   3   1     1559.02     1647.69     36.92 o 
   9   3   1      715.30      811.00     36.50 o 
  10   3   1     2781.16     2840.20     44.15 o 
  11   3   1     1207.45     1267.16     39.88 o 
  12   3   1     1836.97     2005.35     43.70 o 
  13   3   1     2098.95     2222.51     46.97 o 
  14   3   1      203.45      240.77     42.25 o 
  15   3   1      630.61      616.82     51.50 o 
 -16   4   1      229.97      252.73     42.71 o 
 -15   4   1      500.19      520.44     44.53 o 
 -14   4   1      542.85      519.72     41.76 o 
 -13   4   1       69.49      121.59     38.84 o 
 -12   4   1     1969.91     1753.47     42.04 o 
 -11   4   1       21.99       49.19     38.39 o 
 -10   4   1      510.55      687.59     33.89 o 
  -9   4   1     5240.26     5223.07     48.22 o 
  -8   4   1       86.36       87.37     27.78 o 
  -7   4   1      507.65      521.29     27.86 o 
  -6   4   1    12072.98    12046.32     95.49 o 
  -5   4   1        0.88       13.71     22.54 o 
  -4   4   1     5959.79     6416.09     50.78 o 
  -3   4   1     1124.28      874.41     30.55 o 
  -2   4   1     2458.88     2854.48     43.27 o 
  -1   4   1    14105.32    14953.13     81.44 o 
   0   4   1    11167.82    11152.25     74.15 o 
   1   4   1     5983.24     6469.23     58.96 o 
   2   4   1    49854.83    51136.71    188.37 o 
   3   4   1     2763.39     2605.08     41.04 o 
   4   4   1     2210.12     2391.07     36.18 o 
   5   4   1    36390.80    36879.92    332.94 o 
   6   4   1      175.41      126.76     25.51 o 
   7   4   1       58.18      126.78     28.72 o 
   8   4   1     2692.21     2794.72     40.16 o 
   9   4   1        9.08       24.20     30.51 o 
  10   4   1       27.05        9.12     38.72 o 
  11   4   1      572.51      654.94     38.44 o 
  12   4   1      138.66      190.11     40.96 o 
  13   4   1       83.49      102.11     44.23 o 
  14   4   1     1056.70     1133.76     42.54 o 
  15   4   1        8.30       14.55     44.58 o 
 -16   5   1      742.22      752.83    109.27 o 
 -15   5   1     1796.66     1812.37     46.95 o 
 -14   5   1     6608.46     6660.81    138.36 o 
 -13   5   1      459.83      512.26     44.48 o 
 -12   5   1      741.52      787.34     34.27 o 
 -11   5   1        0.10       -5.97     32.94 o 
 -10   5   1      233.73      276.87     31.63 o 
  -9   5   1      741.17      816.78     30.17 o 
  -8   5   1     8304.78     8218.54     73.96 o 
  -7   5   1     2305.29     2399.43     35.43 o 
  -6   5   1     8807.35     9309.50     80.50 o 
  -5   5   1     1158.34     1398.69     31.38 o 
  -4   5   1       28.92       60.96     21.77 o 
  -3   5   1      411.93      472.78     26.23 o 
  -2   5   1     9365.23    10258.83     62.06 o 
  -1   5   1      511.36      532.86     26.76 o 
   0   5   1     1042.39     1226.08     31.37 o 
   1   5   1     6412.14     6802.52     55.16 o 
   2   5   1     1305.42     1517.92     35.18 o 
   3   5   1     1876.03     1831.45     33.20 o 
   4   5   1       64.37      100.21     24.26 o 
   5   5   1      474.66      533.61     28.99 o 
   6   5   1       90.29      193.06     26.15 o 
   7   5   1      830.53      995.87     30.07 o 
   8   5   1     2500.26     2493.77     36.99 o 
   9   5   1      415.78      394.67     34.24 o 
  10   5   1     2888.74     2999.37     42.64 o 
  11   5   1      244.33      227.81     40.56 o 
  12   5   1      397.86      395.28     42.71 o 
  13   5   1       73.43      127.54     36.26 o 
  14   5   1     1741.80     1821.86     52.37 o 
  15   5   1      994.53      918.96     45.69 o 
 -15   6   1     1891.29     1968.35     54.81 o 
 -14   6   1      336.60      366.32     38.28 o 
 -13   6   1      165.50      243.20     43.33 o 
 -12   6   1     1444.61     1490.61     38.55 o 
 -11   6   1     1104.91     1238.25     34.25 o 
 -10   6   1     2316.48     2251.85     35.90 o 
  -9   6   1     6277.76     6496.45     66.24 o 
  -8   6   1      980.81      945.37     27.21 o 
  -7   6   1     2104.33     2111.71     30.28 o 
  -6   6   1     3527.25     3425.79     39.24 o 
  -5   6   1      249.18      348.16     23.80 o 
  -4   6   1       16.40       13.37     22.24 o 
  -3   6   1    21655.25    21739.44    145.36 o 
  -2   6   1     8203.25     7980.16     55.70 o 
  -1   6   1    21259.38    22309.92    121.56 o 
   0   6   1     2781.50     3083.20     40.67 o 
   1   6   1     1075.93     1254.85     31.29 o 
   2   6   1       25.35       19.63     22.45 o 
   3   6   1     8672.53     8577.36     57.67 o 
   4   6   1    24292.22    25022.38    256.09 o 
   5   6   1     8589.61     8146.00     76.82 o 
   6   6   1       95.50       94.21     25.34 o 
   7   6   1     1946.19     1689.58     31.20 o 
   8   6   1     2821.75     2804.05     37.43 o 
   9   6   1      277.29      240.18     31.91 o 
  10   6   1     2635.50     2777.50     43.31 o 
  11   6   1     2940.50     2892.28     46.68 o 
  12   6   1      384.96      429.83     36.34 o 
  13   6   1      693.91      712.99     38.77 o 
  14   6   1     2230.29     2270.87     50.96 o 
  15   6   1      187.29      162.34     50.90 o 
 -15   7   1     3162.36     2991.13     51.34 o 
 -14   7   1      813.59      901.18     49.38 o 
 -13   7   1      247.68      269.79     36.48 o 
 -12   7   1     1945.97     2015.63     40.45 o 
 -11   7   1     6537.13     6325.60     78.63 o 
 -10   7   1      302.60      386.04     29.79 o 
  -9   7   1     1301.61     1323.21     28.61 o 
  -8   7   1      327.48      342.76     25.64 o 
  -7   7   1     9624.59     9316.88     70.56 o 
  -6   7   1     3224.80     2956.00     34.12 o 
  -5   7   1     4825.34     5099.67     39.35 o 
  -4   7   1      954.73      866.96     27.39 o 
  -3   7   1      472.89      533.31     25.33 o 
  -2   7   1      468.45      541.94     22.57 o 
  -1   7   1    33773.59    34449.63     96.49 o 
   0   7   1      108.29      171.92     21.40 o 
   1   7   1       30.05       79.86     23.27 o 
   2   7   1     1657.15     1896.57     32.50 o 
   3   7   1    10457.52    10635.84     55.65 o 
   4   7   1     1086.34     1182.46     29.00 o 
   5   7   1    17496.29    17265.52    119.34 o 
   6   7   1     7392.36     7798.69     57.27 o 
   7   7   1      269.30      243.82     26.08 o 
   8   7   1      221.95      262.93     25.75 o 
   9   7   1     8123.53     8131.54    112.95 o 
  10   7   1      559.79      512.72     32.11 o 
  11   7   1       74.17       96.58     33.33 o 
  12   7   1     3219.60     3109.81     63.47 o 
  13   7   1     1382.77     1388.89     45.42 o 
  14   7   1     1685.78     1687.40     55.23 o 
  15   7   1     2542.50     2374.54     54.12 o 
 -15   8   1      694.15      668.23     51.67 o 
 -14   8   1        0.11        7.95     34.31 o 
 -13   8   1     6756.00     7074.59    137.00 o 
 -12   8   1     1071.62     1033.87     32.78 o 
 -11   8   1     1865.60     1916.66     37.14 o 
 -10   8   1     9716.59     9868.51    109.88 o 
  -9   8   1      195.68      156.70     27.60 o 
  -8   8   1     8501.20     8894.54    114.36 o 
  -7   8   1    17099.48    15893.78    142.62 o 
  -6   8   1     1393.10     1345.82     28.03 o 
  -5   8   1    18578.31    18399.97     90.78 o 
  -4   8   1     8685.77     8378.42     51.41 o 
  -3   8   1      117.51      128.80     23.31 o 
  -2   8   1    12948.89    12286.40     56.70 o 
  -1   8   1    27560.56    27958.24     85.13 o 
   0   8   1      898.37      957.40     26.81 o 
   1   8   1    25178.20    23581.68    134.13 o 
   2   8   1     3389.64     3336.58     34.72 o 
   3   8   1     3752.14     3562.44     36.10 o 
   4   8   1    26948.39    25782.08    199.72 o 
   5   8   1     3362.06     3316.40     34.70 o 
   6   8   1      235.19      170.35     27.53 o 
   7   8   1    13303.29    13110.67    118.66 o 
   8   8   1       16.80        0.55     25.50 o 
   9   8   1     2781.05     2950.31     38.00 o 
  10   8   1     4202.35     4272.17     80.96 o 
  11   8   1      138.10      144.84     32.64 o 
  12   8   1      329.52      347.00     36.87 o 
  13   8   1     4285.12     4320.00     76.24 o 
  14   8   1       70.26      101.29     40.05 o 
  15   8   1     1118.83     1069.30     65.35 o 
 -15   9   1      611.56      584.31     44.40 o 
 -14   9   1      363.50      391.85     40.85 o 
 -13   9   1      105.93      139.62     36.23 o 
 -12   9   1     2819.51     2834.32     41.75 o 
 -11   9   1      146.35      107.10     32.05 o 
 -10   9   1     6788.00     6528.38     49.18 o 
  -9   9   1     1888.82     1824.09     32.53 o 
  -8   9   1     2397.39     2208.26     35.16 o 
  -7   9   1     2069.50     2075.75     31.41 o 
  -6   9   1       47.03       61.16     21.67 o 
  -5   9   1     2625.78     2854.77     33.60 o 
  -4   9   1    14306.05    14197.03     82.59 o 
  -3   9   1      153.81      130.98     24.40 o 
  -2   9   1     7191.60     7350.92     44.97 o 
  -1   9   1     1509.22     1430.42     27.02 o 
   0   9   1     3651.73     3379.60     34.52 o 
   1   9   1     4090.02     4439.40     38.43 o 
   2   9   1    27232.65    27460.01    162.23 o 
   3   9   1     2840.77     2818.53     33.64 o 
   4   9   1      889.15      808.32     25.20 o 
   5   9   1      561.74      565.28     27.21 o 
   6   9   1    21874.72    21108.55     76.72 o 
   7   9   1      156.24      167.71     25.39 o 
   8   9   1       67.63       58.13     27.50 o 
   9   9   1     1986.59     1991.86     34.50 o 
  10   9   1      834.82      755.16     30.83 o 
  11   9   1      425.33      442.33     35.89 o 
  12   9   1     6224.54     6864.18    143.15 o 
  13   9   1      122.96       98.37     42.85 o 
  14   9   1     1297.06     1427.72     53.85 o 
 -15  10   1       39.46       50.96     58.85 o 
 -14  10   1     1945.17     1937.36     65.54 o 
 -13  10   1     4504.30     4529.51    145.42 o 
 -12  10   1     2327.03     2381.93     42.61 o 
 -11  10   1        8.95        8.40     35.01 o 
 -10  10   1     2895.62     2885.69     38.72 o 
  -9  10   1      197.77      250.05     28.49 o 
  -8  10   1    11817.72    10709.23     79.51 o 
  -7  10   1    20225.35    19289.95    140.78 o 
  -6  10   1    10047.90     9746.69     72.87 o 
  -5  10   1     8161.16     7676.64     52.47 o 
  -4  10   1    11057.39    10838.86    127.84 o 
  -3  10   1     8265.59     8473.00     46.37 o 
  -2  10   1    18066.62    18676.68     95.19 o 
  -1  10   1      179.49      110.06     20.52 o 
   0  10   1    44793.11    44846.12    273.42 o 
   1  10   1    21416.67    19907.86     87.57 o 
   2  10   1     5601.46     5081.08     38.75 o 
   3  10   1      210.46      313.36     23.61 o 
   4  10   1     4462.19     3766.43     38.09 o 
   5  10   1       22.03       35.47     21.58 o 
   6  10   1    12256.41    12790.50    110.77 o 
   7  10   1    12151.29    12373.39     69.07 o 
   8  10   1     6610.51     6852.84     68.85 o 
   9  10   1     2621.53     2656.90     37.74 o 
  10  10   1     2736.06     2672.61     38.84 o 
  11  10   1     1704.32     1735.01     42.74 o 
  12  10   1     1545.96     1618.66     40.28 o 
  13  10   1     1433.70     1639.18     45.90 o 
  14  10   1      910.02      906.30     52.35 o 
 -14  11   1       27.46       26.10     40.15 o 
 -13  11   1        3.62        4.96     35.85 o 
 -12  11   1     2461.38     2485.05     40.25 o 
 -11  11   1     3083.73     3002.66     52.39 o 
 -10  11   1     2141.27     2094.59     33.35 o 
  -9  11   1        8.19       25.23     27.33 o 
  -8  11   1       15.82       30.28     24.89 o 
  -7  11   1      263.57      249.22     23.10 o 
  -6  11   1     4715.17     4518.85     36.08 o 
  -5  11   1     7357.18     7371.36     54.25 o 
  -4  11   1     4407.75     3813.87     48.46 o 
  -3  11   1      500.73      468.63     24.51 o 
  -2  11   1     1448.53     1372.25     25.02 o 
  -1  11   1     2271.09     2166.32     28.54 o 
   0  11   1     7119.41     7825.83     49.66 o 
   1  11   1       10.41       38.67     19.97 o 
   2  11   1      124.38       66.33     21.59 o 
   3  11   1       83.10       65.64     20.50 o 
   4  11   1      529.89      544.82     24.69 o 
   5  11   1    10371.76    10149.59     84.06 o 
   6  11   1     2229.94     2347.52     31.64 o 
   7  11   1      868.17      869.71     26.80 o 
   8  11   1     1890.48     1752.03     32.18 o 
   9  11   1     1794.92     1767.54     31.57 o 
  10  11   1      919.50      854.62     30.50 o 
  11  11   1     2873.62     2900.25     51.77 o 
  12  11   1     1524.12     1635.45     45.54 o 
  13  11   1     2786.18     2905.41     79.39 o 
  14  11   1      485.98      433.66     47.28 o 
 -14  12   1      389.52      367.19     38.69 o 
 -13  12   1      229.12      240.39     36.71 o 
 -12  12   1     3655.00     3738.09     47.52 o 
 -11  12   1      288.50      289.33     32.00 o 
 -10  12   1       18.45       24.71     29.09 o 
  -9  12   1      711.61      731.71     27.53 o 
  -8  12   1      175.48      164.05     27.37 o 
  -7  12   1      532.32      595.64     24.78 o 
  -6  12   1    21055.80    20604.54    265.63 o 
  -5  12   1       86.40      106.37     20.61 o 
  -4  12   1      700.99      625.57     24.80 o 
  -3  12   1     1592.02     1782.96     30.14 o 
  -2  12   1      272.96      223.91     23.75 o 
  -1  12   1      681.35      728.10     23.90 o 
   0  12   1    21526.41    20874.29    159.07 o 
   1  12   1     1707.60     1914.81     31.26 o 
   2  12   1     4864.27     4565.77     40.46 o 
   3  12   1      211.20      197.65     24.66 o 
   4  12   1      141.71      168.40     23.09 o 
   5  12   1       55.90       84.38     25.04 o 
   6  12   1     9290.04     8873.71     84.79 o 
   7  12   1      209.85      218.92     24.12 o 
   8  12   1     5356.68     5182.35     44.21 o 
   9  12   1      440.84      397.59     27.12 o 
  10  12   1        0.10       11.20     29.42 o 
  11  12   1      110.39       99.85     30.09 o 
  12  12   1      150.49      174.49     35.82 o 
  13  12   1       43.06       65.21     41.95 o 
  14  12   1     1912.53     1759.99     48.33 o 
 -14  13   1     1241.19     1087.18     44.28 o 
 -13  13   1       53.43       50.03     36.10 o 
 -12  13   1       78.99       91.52     33.92 o 
 -11  13   1     2022.56     2067.41     36.63 o 
 -10  13   1        1.39        1.51     28.78 o 
  -9  13   1     1339.89     1235.97     29.42 o 
  -8  13   1     1401.49     1428.73     28.29 o 
  -7  13   1        1.25       10.98     23.34 o 
  -6  13   1     1576.05     1583.57     28.83 o 
  -5  13   1     7219.05     6698.44     40.98 o 
  -4  13   1      334.95      269.60     24.38 o 
  -3  13   1     1408.91     1364.69     24.82 o 
  -2  13   1       66.39       83.28     22.16 o 
  -1  13   1     1411.67     1518.11     26.47 o 
   0  13   1      278.52      328.93     23.60 o 
   1  13   1      113.35      137.20     21.64 o 
   2  13   1     2966.30     3230.84     36.60 o 
   3  13   1     2699.55     2594.23     29.52 o 
   4  13   1      255.77      218.85     22.23 o 
   5  13   1      234.73      261.46     23.26 o 
   6  13   1       61.61       80.07     23.38 o 
   7  13   1       31.38       58.02     27.04 o 
   8  13   1        1.24       12.59     25.85 o 
   9  13   1      730.51      706.52     28.13 o 
  10  13   1      138.77      136.23     29.48 o 
  11  13   1      521.61      614.91     32.05 o 
  12  13   1      249.19      219.84     30.90 o 
  13  13   1     1023.03      930.49     43.77 o 
 -14  14   1      137.75      101.48     45.19 o 
 -13  14   1      403.80      478.50     37.12 o 
 -12  14   1      545.68      579.39     36.22 o 
 -11  14   1       80.30       93.36     28.40 o 
 -10  14   1     2289.39     2323.01     34.05 o 
  -9  14   1     2781.01     2927.23     34.47 o 
  -8  14   1       16.15       21.19     27.11 o 
  -7  14   1      338.69      371.54     26.06 o 
  -6  14   1      379.88      407.53     24.50 o 
  -5  14   1      460.37      513.69     26.91 o 
  -4  14   1     1766.60     1645.17     29.74 o 
  -3  14   1     4720.75     4484.22     33.76 o 
  -2  14   1     2869.96     2739.80     31.39 o 
  -1  14   1     2828.23     3006.93     30.50 o 
   0  14   1     1366.56     1421.48     26.03 o 
   1  14   1      563.10      511.42     25.46 o 
   2  14   1      563.67      647.04     22.86 o 
   3  14   1      368.83      360.06     23.18 o 
   4  14   1     8592.59     8381.57     45.95 o 
   5  14   1     1188.98     1189.04     25.70 o 
   6  14   1     3242.06     3101.86     33.65 o 
   7  14   1        7.85       14.82     25.56 o 
   8  14   1      419.70      410.07     29.82 o 
   9  14   1     1419.67     1348.96     32.67 o 
  10  14   1      304.12      340.68     29.70 o 
  11  14   1     3123.69     3263.49     55.31 o 
  12  14   1      217.31      214.54     33.14 o 
  13  14   1      139.15      144.71     38.75 o 
 -13  15   1     1970.50     1786.76     53.42 o 
 -12  15   1      125.06      124.44     32.45 o 
 -11  15   1      105.30      122.12     33.53 o 
 -10  15   1       73.09       99.11     28.93 o 
  -9  15   1      695.26      727.14     30.75 o 
  -8  15   1      539.20      578.48     27.37 o 
  -7  15   1     2186.01     2214.24     30.01 o 
  -6  15   1        0.18       20.35     24.57 o 
  -5  15   1     4205.27     4071.59     35.26 o 
  -4  15   1     2865.19     2748.66     30.12 o 
  -3  15   1      774.05      808.02     25.20 o 
  -2  15   1       57.94       67.84     21.30 o 
  -1  15   1     6285.40     6371.99     65.30 o 
   0  15   1      100.74      108.35     22.69 o 
   1  15   1      286.30      337.14     21.72 o 
   2  15   1     4113.60     4336.89     51.46 o 
   3  15   1      223.10      232.24     25.86 o 
   4  15   1     1345.23     1182.50     28.89 o 
   5  15   1      884.19      817.45     26.92 o 
   6  15   1       72.94       96.96     24.04 o 
   7  15   1     2351.72     2312.35     33.34 o 
   8  15   1       24.45       18.01     29.58 o 
   9  15   1     5521.70     5271.28     41.04 o 
  10  15   1      531.15      506.92     31.70 o 
  11  15   1      168.02      152.88     34.79 o 
  12  15   1      116.57      111.61     35.90 o 
  13  15   1       44.79       39.74     39.78 o 
 -13  16   1     1396.66     1368.85     42.01 o 
 -12  16   1        2.41       15.37     34.87 o 
 -11  16   1      339.61      371.55     33.22 o 
 -10  16   1     6908.00     7051.56     53.46 o 
  -9  16   1     1354.06     1282.78     31.62 o 
  -8  16   1     2490.76     2688.27     33.58 o 
  -7  16   1     3686.61     3392.81     38.77 o 
  -6  16   1        6.46       25.10     24.59 o 
  -5  16   1     3669.89     3429.62     31.91 o 
  -4  16   1    18360.50    18320.14    237.43 o 
  -3  16   1      302.86      327.58     25.06 o 
  -2  16   1    22914.42    23002.37    107.46 o 
  -1  16   1     1268.24     1326.74     26.23 o 
   0  16   1      413.36      417.68     22.91 o 
   1  16   1     1814.49     1732.57     27.36 o 
   2  16   1     2287.98     2194.77     30.99 o 
   3  16   1      905.55      796.43     24.62 o 
   4  16   1    24437.14    24145.86    172.36 o 
   5  16   1     3537.09     3612.07     34.21 o 
   6  16   1     2859.51     2719.23     34.68 o 
   7  16   1      160.97      253.70     29.00 o 
   8  16   1       30.30       57.11     27.16 o 
   9  16   1      658.87      764.41     32.85 o 
  10  16   1     6282.64     6164.77     85.45 o 
  11  16   1      349.41      309.43     32.31 o 
  12  16   1     1492.22     1476.93     37.53 o 
 -12  17   1     1165.83     1060.96     39.16 o 
 -11  17   1      640.03      707.72     35.38 o 
 -10  17   1       18.83       36.10     30.95 o 
  -9  17   1     1860.36     1836.00     34.88 o 
  -8  17   1      933.72     1024.12     30.25 o 
  -7  17   1     4479.81     4699.31     58.55 o 
  -6  17   1       81.55      134.14     25.04 o 
  -5  17   1     6234.12     5692.61     57.49 o 
  -4  17   1      129.63      117.90     24.21 o 
  -3  17   1      341.74      324.64     21.68 o 
  -2  17   1      845.89      771.98     24.08 o 
  -1  17   1     8359.97     8093.58     68.47 o 
   0  17   1      489.06      495.71     23.99 o 
   1  17   1     2311.80     2412.05     31.04 o 
   2  17   1     2147.15     2019.27     27.33 o 
   3  17   1     7007.30     6821.86     63.71 o 
   4  17   1      139.78      151.63     22.44 o 
   5  17   1      938.67     1036.72     26.40 o 
   6  17   1     1441.04     1455.85     30.69 o 
   7  17   1        9.46       13.38     28.32 o 
   8  17   1       24.13       41.12     26.56 o 
   9  17   1     6089.02     6319.44     95.94 o 
  10  17   1       32.85       53.26     34.41 o 
  11  17   1      565.30      636.08     35.02 o 
  12  17   1      658.48      626.30     38.79 o 
 -12  18   1      130.64      138.41     33.03 o 
 -11  18   1       10.32       38.73     31.98 o 
 -10  18   1     5353.58     5482.01     53.67 o 
  -9  18   1     1448.16     1546.40     32.37 o 
  -8  18   1     1794.69     1638.34     33.63 o 
  -7  18   1      735.04      768.59     29.42 o 
  -6  18   1      630.21      661.97     23.96 o 
  -5  18   1     1098.81     1109.62     28.98 o 
  -4  18   1     4675.50     4745.31     57.68 o 
  -3  18   1     1597.34     1763.58     28.55 o 
  -2  18   1    20645.44    20591.16    116.97 o 
  -1  18   1      219.07      197.32     25.47 o 
   0  18   1     4089.00     3737.52     32.11 o 
   1  18   1     1643.05     1766.12     28.98 o 
   2  18   1     5768.64     5540.66     50.14 o 
   3  18   1     2862.49     2696.07     37.13 o 
   4  18   1    12871.74    13244.16    185.71 o 
   5  18   1      815.90      928.04     30.10 o 
   6  18   1     1370.13     1534.57     30.82 o 
   7  18   1      898.31      862.17     29.69 o 
   8  18   1      917.45     1002.90     31.25 o 
   9  18   1      164.39      181.41     30.65 o 
  10  18   1     6765.59     6927.00     84.67 o 
  11  18   1     1184.34     1074.57     38.63 o 
 -11  19   1      449.29      366.43     34.35 o 
 -10  19   1      231.24      271.02     31.39 o 
  -9  19   1     1003.32      985.03     33.30 o 
  -8  19   1     3691.59     3772.64     38.10 o 
  -7  19   1      289.02      265.37     25.95 o 
  -6  19   1        8.89       38.65     24.49 o 
  -5  19   1       63.39       65.46     24.91 o 
  -4  19   1     5159.81     4954.18     59.84 o 
  -3  19   1        2.38       10.42     24.15 o 
  -2  19   1      388.37      419.28     26.82 o 
  -1  19   1     1444.06     1443.42     26.83 o 
   0  19   1     1773.39     1679.31     29.17 o 
   1  19   1       51.77       53.30     22.66 o 
   2  19   1     4094.21     4174.58     35.74 o 
   3  19   1       77.68       67.97     24.24 o 
   4  19   1      893.10      755.29     26.17 o 
   5  19   1        1.62       11.12     26.93 o 
   6  19   1     1694.97     1839.80     29.26 o 
   7  19   1       35.65       66.11     25.70 o 
   8  19   1     1999.91     2052.87     34.04 o 
   9  19   1      843.20      908.53     30.70 o 
  10  19   1     1645.47     1736.04     48.41 o 
  11  19   1      562.75      498.58     37.79 o 
 -11  20   1        0.37       19.84     37.62 o 
 -10  20   1        0.25        3.29     29.92 o 
  -9  20   1     3288.26     3269.73     39.25 o 
  -8  20   1      577.37      680.05     31.82 o 
  -7  20   1        4.60        7.37     28.75 o 
  -6  20   1     4352.10     4438.68     37.46 o 
  -5  20   1       12.27       31.45     27.36 o 
  -4  20   1     1123.12     1085.78     29.59 o 
  -3  20   1     4145.31     4258.87     57.10 o 
  -2  20   1     1541.57     1254.59     26.07 o 
  -1  20   1        0.73       -1.08     24.11 o 
   0  20   1     6485.69     6437.34     64.22 o 
   1  20   1       61.48       71.69     22.23 o 
   2  20   1     1203.71     1385.41     28.48 o 
   3  20   1     4223.18     4233.08     39.17 o 
   4  20   1      230.23      295.24     27.44 o 
   5  20   1     2628.28     2786.00     33.37 o 
   6  20   1     2697.17     2667.67     34.15 o 
   7  20   1      783.47      719.70     30.67 o 
   8  20   1     2003.68     1992.01     34.53 o 
   9  20   1      536.21      520.26     31.10 o 
  10  20   1      122.08      112.53     33.33 o 
 -10  21   1       11.38       40.65     32.21 o 
  -9  21   1      376.01      382.82     31.99 o 
  -8  21   1     1057.57     1062.44     35.60 o 
  -7  21   1      350.75      378.24     29.43 o 
  -6  21   1      134.87      145.33     29.32 o 
  -5  21   1      899.52      830.74     30.25 o 
  -4  21   1        0.56       18.79     27.57 o 
  -3  21   1     1421.26     1470.17     30.49 o 
  -2  21   1       50.57       63.69     24.14 o 
  -1  21   1      171.08      157.43     25.18 o 
   0  21   1       25.36       67.34     25.12 o 
   1  21   1      528.80      602.29     29.26 o 
   2  21   1      620.29      706.30     24.17 o 
   3  21   1      936.38      942.60     28.18 o 
   4  21   1      178.04      193.30     26.85 o 
   5  21   1     1089.57     1114.53     32.77 o 
   6  21   1       73.79       78.27     29.55 o 
   7  21   1      367.07      359.29     28.44 o 
   8  21   1      233.21      261.52     29.58 o 
   9  21   1      255.95      265.29     35.90 o 
  10  21   1        0.21       24.22     37.67 o 
  -9  22   1      469.40      458.02     32.44 o 
  -8  22   1      387.94      387.74     30.05 o 
  -7  22   1       31.38       45.97     27.60 o 
  -6  22   1     2070.47     2260.60     33.93 o 
  -5  22   1       47.60       39.19     27.47 o 
  -4  22   1     1628.01     1732.38     30.05 o 
  -3  22   1      161.44      196.36     24.71 o 
  -2  22   1       31.89       19.04     27.51 o 
  -1  22   1      214.68      210.00     26.23 o 
   0  22   1     4152.19     4205.54     34.40 o 
   1  22   1      285.48      390.63     28.42 o 
   2  22   1     1311.68     1195.87     27.25 o 
   3  22   1      206.88      224.77     27.21 o 
   4  22   1        0.28        8.19     28.79 o 
   5  22   1       59.90       68.03     27.65 o 
   6  22   1     1164.34     1150.66     31.90 o 
   7  22   1      561.20      538.72     34.25 o 
   8  22   1     1691.13     1644.57     36.41 o 
   9  22   1      213.27      196.76     37.12 o 
  -9  23   1     1360.11     1296.99     39.07 o 
  -8  23   1      449.13      397.66     33.97 o 
  -7  23   1       67.68       85.14     33.78 o 
  -6  23   1      666.92      679.87     31.14 o 
  -5  23   1      264.81      312.26     29.43 o 
  -4  23   1     3343.91     3447.95     42.74 o 
  -3  23   1      355.83      396.61     28.27 o 
  -2  23   1      385.60      369.47     27.78 o 
  -1  23   1        2.89        3.01     28.06 o 
   0  23   1       16.55       50.13     30.12 o 
   1  23   1       51.28      104.04     30.06 o 
   2  23   1     1341.29     1326.62     28.68 o 
   3  23   1       14.23       19.88     28.85 o 
   4  23   1       19.24       22.79     28.61 o 
   5  23   1      324.01      326.16     31.54 o 
   6  23   1      714.27      731.17     33.37 o 
   7  23   1       16.93       28.35     33.12 o 
   8  23   1      274.48      302.19     34.99 o 
  -8  24   1      756.58      647.86     38.79 o 
  -7  24   1      378.70      390.50     36.01 o 
  -6  24   1      627.84      641.25     31.08 o 
  -5  24   1      701.47      732.51     32.13 o 
  -4  24   1     2224.79     2385.21     47.99 o 
  -3  24   1      326.86      317.02     29.03 o 
  -2  24   1     4857.86     5326.52     47.97 o 
  -1  24   1        8.73        6.11     28.06 o 
   0  24   1      216.64      260.73     29.73 o 
   1  24   1      717.86      692.88     26.19 o 
   2  24   1      864.42      914.95     31.85 o 
   3  24   1      433.41      513.76     28.85 o 
   4  24   1     4602.43     4766.93     63.77 o 
   5  24   1      337.10      360.63     31.71 o 
   6  24   1      223.68      258.82     33.94 o 
   7  24   1      658.13      538.47     34.17 o 
  -6  25   1       44.88       77.63     35.90 o 
  -5  25   1      274.28      286.76     30.30 o 
  -4  25   1       70.39       65.15     34.22 o 
  -3  25   1      573.11      579.52     31.59 o 
  -2  25   1      134.18      168.23     30.24 o 
  -1  25   1     3150.02     3189.03     36.82 o 
   0  25   1      190.04      203.66     28.38 o 
   1  25   1      445.92      405.26     28.92 o 
   2  25   1      297.82      303.27     33.70 o 
   3  25   1     1730.77     1851.72     36.84 o 
   4  25   1       22.74       10.64     34.87 o 
   5  25   1      558.46      597.85     34.75 o 
   6  25   1      377.53      323.16     29.97 o 
  -5  26   1      174.83      139.08     31.72 o 
  -4  26   1     4183.67     4146.07     80.76 o 
  -3  26   1     1248.05     1226.76     39.97 o 
  -2  26   1     5731.39     5540.88     63.01 o 
  -1  26   1      373.97      443.03     32.96 o 
   0  26   1       60.64       93.90     30.03 o 
   1  26   1      603.65      669.35     30.79 o 
   2  26   1      365.34      363.00     33.05 o 
   3  26   1     1084.64     1000.15     34.47 o 
   4  26   1     9607.83     9089.53    210.19 o 
   5  26   1      539.56      508.47     32.36 o 
  -3  27   1       68.36       94.91     33.27 o 
  -2  27   1      524.56      487.62     34.16 o 
  -1  27   1     1212.94     1239.99     36.73 o 
   0  27   1     1030.19      971.60     33.71 o 
   1  27   1      302.27      281.34     31.02 o 
   2  27   1      623.59      641.70     35.62 o 
   3  27   1      300.27      278.48     76.03 o 
 -16   0   2      400.49      427.95     87.28 o 
 -14   0   2      112.06      170.52     60.98 o 
 -12   0   2    19740.33    20198.80    111.35 o 
 -10   0   2     1044.73     1015.98     57.36 o 
  -8   0   2     1656.27     1639.38     79.35 o 
  -6   0   2    66041.85    64113.17    858.81 o 
  -4   0   2    93682.07    87074.39   1519.97 o 
  -2   0   2     5844.94     6658.21    239.01 o 
   0   0   2    46135.32    46502.44    604.85 o 
   2   0   2     2878.09     2525.89     68.90 o 
   4   0   2     5545.76     6198.21     76.72 o 
   6   0   2     4076.71     4438.93     69.12 o 
   8   0   2    48153.18    48437.27    185.89 o 
  10   0   2     8528.46     8618.67    109.48 o 
  12   0   2      535.28      529.49     51.02 o 
  14   0   2     5532.86     5896.57     89.44 o 
 -16   1   2       93.10       86.67     38.60 o 
 -15   1   2      378.02      404.11     42.78 o 
 -14   1   2      158.29       94.66     35.76 o 
 -13   1   2       41.90       52.44     37.09 o 
 -12   1   2      930.73      857.97     42.45 o 
 -11   1   2     7045.58     7648.28    117.88 o 
 -10   1   2     1386.93     1451.31     35.98 o 
  -9   1   2        2.98       15.52     28.85 o 
  -8   1   2      171.12       99.72     27.36 o 
  -7   1   2     4598.93     4370.66     43.57 o 
  -6   1   2      350.48      386.73     25.33 o 
  -5   1   2     8265.74     8588.24    116.48 o 
  -4   1   2     6433.40     6528.56     94.66 o 
  -3   1   2     9888.21    10770.91    186.57 o 
  -2   1   2      468.86      589.52     33.98 o 
  -1   1   2     4857.36     5297.52     83.62 o 
   0   1   2     7567.46     7835.83     78.70 o 
   1   1   2      670.35      675.41     37.02 o 
   2   1   2    18242.61    18880.17    224.92 o 
   3   1   2    29561.65    29819.14    267.53 o 
   4   1   2       54.56       76.89     27.77 o 
   5   1   2    11676.44    11803.26     86.08 o 
   6   1   2     8524.07     9031.00     90.74 o 
   7   1   2    17591.47    18212.86    284.32 o 
   8   1   2       22.57       52.18     36.41 o 
   9   1   2      622.25      627.90     36.19 o 
  10   1   2     1436.23     1306.28     39.63 o 
  11   1   2     2975.11     3240.26     50.04 o 
  12   1   2      214.01      294.53     42.36 o 
  13   1   2     7656.97     8484.53    174.73 o 
  14   1   2      536.24      582.18     41.77 o 
  15   1   2      272.28      281.28     46.97 o 
 -16   2   2        7.90        8.25     41.92 o 
 -15   2   2      260.00      299.28     36.70 o 
 -14   2   2      896.70      960.64     39.61 o 
 -13   2   2     2318.41     2242.54     44.75 o 
 -12   2   2     1428.61     1392.96     43.62 o 
 -11   2   2     6932.00     6961.29    109.17 o 
 -10   2   2      519.28      584.31     38.74 o 
  -9   2   2     1411.97     1323.14     35.98 o 
  -8   2   2      268.35      192.94     29.84 o 
  -7   2   2       44.31       59.61     25.89 o 
  -6   2   2    22150.54    21936.34    260.63 o 
  -5   2   2    22347.65    22168.46    229.46 o 
  -4   2   2    10413.97    10638.31     98.31 o 
  -3   2   2      748.40      927.96     32.53 o 
  -2   2   2    11731.08    12506.56    124.19 o 
  -1   2   2    32534.10    34534.39    390.46 o 
   0   2   2    29872.22    31056.47    201.98 o 
   1   2   2     6309.77     6473.73     65.95 o 
   2   2   2    30455.54    30653.40    264.60 o 
   3   2   2    35550.15    37298.11    350.00 o 
   4   2   2     2037.58     1832.76     35.21 o 
   5   2   2     4315.99     4109.39     44.81 o 
   6   2   2    13960.59    13733.88    116.81 o 
   7   2   2     4083.20     4033.94     54.61 o 
   8   2   2    12577.27    12516.87    137.79 o 
   9   2   2     3988.09     4045.66     48.97 o 
  10   2   2     2298.83     2367.21     42.96 o 
  11   2   2      570.16      635.72     35.77 o 
  12   2   2       79.25       64.56     37.43 o 
  13   2   2      500.18      454.02     41.50 o 
  14   2   2     4414.26     4626.33     78.43 o 
  15   2   2     2031.47     2009.95    102.39 o 
 -16   3   2     1381.67     1278.33     51.29 o 
 -15   3   2      456.51      443.00     40.08 o 
 -14   3   2     1400.98     1478.99     43.76 o 
 -13   3   2     2831.84     2716.30     47.32 o 
 -12   3   2        0.70        2.46     34.79 o 
 -11   3   2      909.15      813.59     34.40 o 
 -10   3   2     2824.56     2975.02     38.79 o 
  -9   3   2     1645.49     1511.41     35.54 o 
  -8   3   2        0.71       19.45     30.15 o 
  -7   3   2      206.75      105.53     24.42 o 
  -6   3   2     1729.26     1754.15     33.25 o 
  -5   3   2     1216.04     1137.88     27.99 o 
  -4   3   2    10712.52    10534.13     86.13 o 
  -3   3   2     2951.33     3339.43     42.17 o 
  -2   3   2     7686.75     7884.01     69.98 o 
  -1   3   2    10481.49    11039.74     87.86 o 
   0   3   2     1926.18     2141.68     43.11 o 
   1   3   2       64.35      136.31     29.19 o 
   2   3   2     2757.60     3458.51     45.89 o 
   3   3   2     9423.11    11123.06    124.75 o 
   4   3   2       54.02      173.74     25.93 o 
   5   3   2      533.19      388.83     28.24 o 
   6   3   2     7856.98     8050.95    110.40 o 
   7   3   2        2.93       29.20     29.60 o 
   8   3   2     1535.01     1500.47     38.62 o 
   9   3   2     1834.77     1679.93     38.74 o 
  10   3   2     1660.41     1757.91     40.54 o 
  11   3   2     2012.55     1920.57     43.14 o 
  12   3   2      979.91     1066.72     41.90 o 
  13   3   2      123.62      110.10     39.91 o 
  14   3   2     2080.90     2231.68     54.20 o 
  15   3   2      215.54      262.42     51.96 o 
 -16   4   2       59.80       68.98     38.13 o 
 -15   4   2       77.44       85.36     39.51 o 
 -14   4   2     1188.79     1404.20     41.88 o 
 -13   4   2     1239.54     1298.74     39.11 o 
 -12   4   2      209.69      201.78     36.27 o 
 -11   4   2     2738.70     2678.32     39.28 o 
 -10   4   2     2602.99     2534.35     41.10 o 
  -9   4   2      512.62      454.61     29.13 o 
  -8   4   2     8817.36     8388.42     95.26 o 
  -7   4   2      330.82      339.39     26.98 o 
  -6   4   2       19.19       26.44     25.10 o 
  -5   4   2      957.96      751.98     25.33 o 
  -4   4   2      358.41      467.07     25.74 o 
  -3   4   2       88.02      112.94     22.77 o 
  -2   4   2    28296.64    28898.74    143.76 o 
  -1   4   2      199.66      209.27     26.67 o 
   0   4   2    20885.01    22113.77     96.54 o 
   1   4   2      282.15      419.77     27.01 o 
   2   4   2        6.72       35.18     25.29 o 
   3   4   2     3004.07     3144.63     41.10 o 
   4   4   2    27295.51    28053.70    306.13 o 
   5   4   2      976.13     1176.00     30.95 o 
   6   4   2     4115.50     4227.31     49.15 o 
   7   4   2       64.22       36.41     24.62 o 
   8   4   2      322.44      333.02     30.65 o 
   9   4   2     1283.74     1368.57     35.63 o 
  10   4   2     3168.13     3171.45     44.32 o 
  11   4   2        1.41        7.58     39.74 o 
  12   4   2     2573.24     2779.18     47.59 o 
  13   4   2       11.25        2.36     40.18 o 
  14   4   2       91.78       62.70     47.72 o 
  15   4   2      349.90      356.05     47.77 o 
 -16   5   2      546.07      476.38     48.16 o 
 -15   5   2     1083.87     1089.40     51.41 o 
 -14   5   2      382.61      385.86     37.78 o 
 -13   5   2     3448.36     3638.40     51.60 o 
 -12   5   2      149.30       82.32     30.17 o 
 -11   5   2      495.37      530.07     33.24 o 
 -10   5   2     1598.20     1364.19     34.36 o 
  -9   5   2      698.15      670.12     27.64 o 
  -8   5   2     4747.01     4626.31     47.30 o 
  -7   5   2    13156.79    13219.73     76.61 o 
  -6   5   2     3937.23     3917.96     38.25 o 
  -5   5   2      221.66      199.77     24.18 o 
  -4   5   2      596.77      622.58     29.15 o 
  -3   5   2      665.99      682.91     26.29 o 
  -2   5   2      319.68      277.81     25.02 o 
  -1   5   2     4632.83     4812.58     45.80 o 
   0   5   2      475.88      532.64     28.45 o 
   1   5   2     1051.83     1112.64     27.77 o 
   2   5   2      215.09      148.94     22.75 o 
   3   5   2     7457.23     7149.50     64.51 o 
   4   5   2     7608.57     7704.96     60.87 o 
   5   5   2       13.97       33.09     23.94 o 
   6   5   2     3734.97     3960.41     50.22 o 
   7   5   2      569.89      506.42     30.26 o 
   8   5   2       29.05       42.19     27.35 o 
   9   5   2     1547.44     1557.72     38.66 o 
  10   5   2     2181.24     1996.99     41.58 o 
  11   5   2     1626.19     1643.04     42.01 o 
  12   5   2      145.23       91.24     34.67 o 
  13   5   2        4.85       -1.37     36.26 o 
  14   5   2        4.88       32.85     37.55 o 
  15   5   2     1341.72     1170.36     51.20 o 
 -16   6   2      354.87      289.40     43.87 o 
 -15   6   2      651.30      667.66     46.09 o 
 -14   6   2     2498.93     2561.44     45.61 o 
 -13   6   2      689.37      746.74     45.23 o 
 -12   6   2      431.83      479.62     32.96 o 
 -11   6   2       39.14       52.47     31.17 o 
 -10   6   2      182.11      220.85     31.99 o 
  -9   6   2     5454.99     5335.81     61.04 o 
  -8   6   2     6699.82     6711.83     72.24 o 
  -7   6   2        9.27        7.44     23.10 o 
  -6   6   2     3068.10     3031.31     36.10 o 
  -5   6   2    13207.13    12621.02     61.85 o 
  -4   6   2      737.72      565.13     23.74 o 
  -3   6   2     3191.69     3126.97     34.78 o 
  -2   6   2    42393.65    41590.88    237.73 o 
  -1   6   2     4762.13     5061.91     43.31 o 
   0   6   2    27701.81    28439.31    112.19 o 
   1   6   2     1729.62     1658.91     31.67 o 
   2   6   2     5864.02     6394.69     48.89 o 
   3   6   2      766.90      695.27     27.33 o 
   4   6   2    32256.79    32613.50    220.79 o 
   5   6   2     5662.34     5784.27     51.53 o 
   6   6   2    13118.58    12862.18    143.94 o 
   7   6   2      385.47      323.11     27.25 o 
   8   6   2      827.86      795.63     27.91 o 
   9   6   2      912.74      977.43     34.60 o 
  10   6   2      687.95      759.18     37.38 o 
  11   6   2     1072.01     1159.18     35.10 o 
  12   6   2     1427.33     1457.39     47.47 o 
  13   6   2      274.58      271.56     46.17 o 
  14   6   2       96.47       46.15     48.83 o 
  15   6   2     1010.33     1042.04     52.69 o 
 -15   7   2      457.58      443.91     45.59 o 
 -14   7   2     5199.07     5673.63    121.62 o 
 -13   7   2       29.52       84.28     36.11 o 
 -12   7   2      535.39      619.87     34.65 o 
 -11   7   2     1198.64     1451.99     35.14 o 
 -10   7   2       86.08       66.97     24.29 o 
  -9   7   2      333.26      386.04     28.66 o 
  -8   7   2     9990.48     9941.02     95.03 o 
  -7   7   2        2.15       23.93     23.38 o 
  -6   7   2     5337.91     4971.13     40.86 o 
  -5   7   2      303.50      193.58     26.24 o 
  -4   7   2     3004.07     2971.84     33.36 o 
  -3   7   2     1499.29     1524.65     31.51 o 
  -2   7   2     1510.61     1506.56     29.34 o 
  -1   7   2     9614.65    10014.68     71.69 o 
   0   7   2    33644.34    34570.37    124.13 o 
   1   7   2       48.06       42.00     22.85 o 
   2   7   2        4.53       31.74     21.55 o 
   3   7   2     2233.82     2369.61     33.56 o 
   4   7   2     8354.29     8970.12     55.89 o 
   5   7   2     5084.71     5226.69     42.31 o 
   6   7   2     5833.00     5452.67     53.27 o 
   7   7   2       42.79       21.24     22.74 o 
   8   7   2      417.48      442.09     26.29 o 
   9   7   2      307.52      298.55     27.71 o 
  10   7   2     7678.75     7925.00    181.18 o 
  11   7   2       93.47      148.79     36.71 o 
  12   7   2      155.59      171.26     36.71 o 
  13   7   2     3486.76     3750.37    110.70 o 
  14   7   2      243.84      250.53     44.73 o 
  15   7   2      554.08      488.52     56.32 o 
 -15   8   2     1683.06     1675.00     54.27 o 
 -14   8   2     2196.00     2359.01     45.99 o 
 -13   8   2       74.83       96.03     36.45 o 
 -12   8   2     4408.54     4417.03     47.09 o 
 -11   8   2      272.83      282.87     29.24 o 
 -10   8   2     1162.30     1183.29     28.51 o 
  -9   8   2    11083.12    10810.95    136.70 o 
  -8   8   2      863.59      808.28     27.98 o 
  -7   8   2     2631.79     2606.57     33.47 o 
  -6   8   2    21518.81    19759.71    122.23 o 
  -5   8   2      639.10      711.87     23.80 o 
  -4   8   2     6713.77     5710.41     47.64 o 
  -3   8   2     8342.41     7294.14     61.76 o 
  -2   8   2     1538.80     1655.68     27.38 o 
  -1   8   2    12600.02    11906.27     54.92 o 
   0   8   2    22159.56    21693.54     92.64 o 
   1   8   2     5088.92     5303.50     40.91 o 
   2   8   2    35546.48    35057.20    164.01 o 
   3   8   2     2683.85     2622.41     36.46 o 
   4   8   2     2549.06     2435.09     31.72 o 
   5   8   2    18692.72    18437.79    197.85 o 
   6   8   2     6084.39     5951.97     46.19 o 
   7   8   2      372.89      460.03     27.21 o 
   8   8   2    19735.58    19684.25    210.25 o 
   9   8   2      173.33      198.00     30.25 o 
  10   8   2      321.99      321.84     32.63 o 
  11   8   2     3817.76     3928.25     77.83 o 
  12   8   2        1.79       27.29     39.01 o 
  13   8   2      872.51      910.98     50.37 o 
  14   8   2     4433.69     4466.90    101.23 o 
 -15   9   2       88.98      123.80     41.80 o 
 -14   9   2     1481.66     1514.57     43.83 o 
 -13   9   2      551.28      677.10     35.15 o 
 -12   9   2      356.10      414.28     34.42 o 
 -11   9   2     7509.49     7109.99     78.82 o 
 -10   9   2      165.07      204.70     25.47 o 
  -9   9   2     3400.35     3269.44     49.16 o 
  -8   9   2     1316.86     1353.99     27.69 o 
  -7   9   2     3554.00     3402.10     33.13 o 
  -6   9   2      946.51      951.31     25.34 o 
  -5   9   2     1440.62     1260.16     27.53 o 
  -4   9   2     3130.02     3220.26     34.90 o 
  -3   9   2     9261.99     8843.00     77.40 o 
  -2   9   2       87.16      116.37     22.89 o 
  -1   9   2     9664.46    10555.92     51.63 o 
   0   9   2     4809.77     4890.93     38.47 o 
   1   9   2      388.18      458.66     23.47 o 
   2   9   2     1923.11     1985.88     32.22 o 
   3   9   2    10135.90     9861.13     51.48 o 
   4   9   2      659.42      624.94     25.48 o 
   5   9   2     7758.17     7518.02     83.32 o 
   6   9   2      383.45      455.08     26.38 o 
   7   9   2     4365.80     4010.82     38.93 o 
   8   9   2      231.49      350.39     27.35 o 
   9   9   2     3807.07     3929.45     56.86 o 
  10   9   2     1997.09     2093.72     34.62 o 
  11   9   2      126.46      114.17     32.71 o 
  12   9   2      139.04      146.64     35.40 o 
  13   9   2     6369.48     6351.26     94.27 o 
  14   9   2      411.25      394.76     51.26 o 
 -15  10   2        9.80       20.37     42.22 o 
 -14  10   2      100.88       81.56     42.48 o 
 -13  10   2     1652.23     1616.94     39.27 o 
 -12  10   2     4844.55     4942.04     73.14 o 
 -11  10   2     2366.90     2273.52     38.37 o 
 -10  10   2       10.01       15.89     26.69 o 
  -9  10   2      549.13      539.79     27.28 o 
  -8  10   2      232.87      285.73     25.73 o 
  -7  10   2     2747.83     2730.53     34.37 o 
  -6  10   2    15351.12    14870.76    101.37 o 
  -5  10   2    12315.25    11601.18     65.64 o 
  -4  10   2     1588.13     1494.65     27.26 o 
  -3  10   2    10240.57    10209.92     60.92 o 
  -2  10   2      463.21      322.70     22.43 o 
  -1  10   2     7176.84     7301.57     60.41 o 
   0  10   2    37643.68    38771.86    163.91 o 
   1  10   2     7602.76     7012.08     67.24 o 
   2  10   2    24083.68    23412.52    133.31 o 
   3  10   2     8758.61     7890.39     56.63 o 
   4  10   2      174.54      135.20     22.77 o 
   5  10   2     3368.05     3042.08     32.70 o 
   6  10   2      556.37      530.05     29.22 o 
   7  10   2     2219.70     2218.69     32.22 o 
   8  10   2     8818.09     9056.33     73.51 o 
   9  10   2     3183.36     3239.41     41.52 o 
  10  10   2      734.71      702.50     30.87 o 
  11  10   2      495.07      466.94     35.39 o 
  12  10   2      637.67      650.10     34.92 o 
  13  10   2      345.04      302.53     38.67 o 
  14  10   2     2431.88     2207.05     60.79 o 
 -15  11   2      577.19      563.29     42.08 o 
 -14  11   2       36.68       32.55     38.48 o 
 -13  11   2      501.79      493.60     33.34 o 
 -12  11   2      487.10      488.91     32.57 o 
 -11  11   2     8230.65     7956.72     69.08 o 
 -10  11   2    10029.11     9364.18     65.35 o 
  -9  11   2     5798.91     5420.34     53.29 o 
  -8  11   2        7.25       17.85     24.23 o 
  -7  11   2     1453.90     1485.96     29.91 o 
  -6  11   2     1544.38     1595.15     28.66 o 
  -5  11   2     1270.27     1191.75     25.89 o 
  -4  11   2     2431.46     2297.28     33.49 o 
  -3  11   2     4557.31     4549.02     36.48 o 
  -2  11   2      291.08      289.58     23.14 o 
  -1  11   2     4439.63     4479.91     36.06 o 
   0  11   2    11040.40    11584.99     73.00 o 
   1  11   2      228.02      248.63     23.73 o 
   2  11   2      415.76      354.32     20.83 o 
   3  11   2     2668.42     2518.98     31.50 o 
   4  11   2     2562.89     2769.46     31.59 o 
   5  11   2      756.03      746.92     24.65 o 
   6  11   2     2505.18     2253.23     30.90 o 
   7  11   2      531.38      569.76     28.20 o 
   8  11   2     1232.02     1140.75     28.93 o 
   9  11   2      958.61      977.65     29.68 o 
  10  11   2       77.01       75.15     28.61 o 
  11  11   2      587.91      569.79     35.94 o 
  12  11   2     2741.09     2739.94     62.10 o 
  13  11   2     1261.17     1287.79     40.77 o 
  14  11   2     1602.48     1392.07     64.07 o 
 -14  12   2        3.09       -0.02     36.60 o 
 -13  12   2      709.30      706.22     37.61 o 
 -12  12   2      144.58      152.43     31.48 o 
 -11  12   2     2998.23     3017.59     41.65 o 
 -10  12   2       30.64       36.10     25.55 o 
  -9  12   2        0.94        0.76     25.47 o 
  -8  12   2      739.28      739.91     28.77 o 
  -7  12   2      941.81      874.01     28.13 o 
  -6  12   2     2680.62     2768.27     32.81 o 
  -5  12   2    10216.32     9894.61     92.05 o 
  -4  12   2      428.19      494.37     26.02 o 
  -3  12   2     1249.28     1245.22     26.79 o 
  -2  12   2      382.02      403.96     22.36 o 
  -1  12   2     1108.27     1160.30     25.85 o 
   0  12   2      343.03      320.96     20.85 o 
   1  12   2    18074.52    18461.74     98.36 o 
   2  12   2       35.62       40.30     20.67 o 
   3  12   2     1202.09     1149.62     27.49 o 
   4  12   2        1.33       20.09     23.53 o 
   5  12   2      439.71      432.01     26.03 o 
   6  12   2      203.21      249.62     25.54 o 
   7  12   2     4629.18     4624.84     51.03 o 
   8  12   2      161.00      160.95     25.85 o 
   9  12   2     6856.77     7012.34     71.62 o 
  10  12   2       40.74       37.30     28.44 o 
  11  12   2       26.65       34.02     30.92 o 
  12  12   2        4.32       27.76     31.43 o 
  13  12   2      283.97      278.16     44.30 o 
 -14  13   2      934.72      890.66     46.21 o 
 -13  13   2     1523.61     1464.51     40.84 o 
 -12  13   2     1501.82     1460.43     37.51 o 
 -11  13   2       41.21       71.53     26.92 o 
 -10  13   2     3475.90     3361.68     36.51 o 
  -9  13   2      518.84      588.00     29.23 o 
  -8  13   2     2481.65     2497.91     32.11 o 
  -7  13   2     4340.37     4520.22     58.60 o 
  -6  13   2      239.47      275.12     23.64 o 
  -5  13   2      520.08      445.67     23.10 o 
  -4  13   2     4392.40     4365.57     33.64 o 
  -3  13   2      805.77      874.17     25.61 o 
  -2  13   2     5341.14     5395.67     39.17 o 
  -1  13   2     2511.83     2473.01     29.96 o 
   0  13   2     1497.23     1509.68     25.72 o 
   1  13   2      251.43      160.05     21.97 o 
   2  13   2        2.54       10.72     21.55 o 
   3  13   2     1122.11     1156.88     29.03 o 
   4  13   2     2072.06     2014.47     31.55 o 
   5  13   2      263.20      317.85     26.04 o 
   6  13   2     1648.22     1740.23     30.56 o 
   7  13   2     1509.46     1289.55     29.31 o 
   8  13   2      691.14      787.08     27.25 o 
   9  13   2      681.95      763.68     29.31 o 
  10  13   2        6.34       -7.58     28.51 o 
  11  13   2      790.75      798.23     33.73 o 
  12  13   2      872.10      815.52     40.80 o 
  13  13   2       68.68       62.36     40.46 o 
 -14  14   2      939.28      789.02     40.30 o 
 -13  14   2        4.53        4.58     35.95 o 
 -12  14   2     1140.63     1087.53     35.48 o 
 -11  14   2      395.18      423.19     28.76 o 
 -10  14   2      217.19      211.73     30.77 o 
  -9  14   2      735.64      726.70     29.97 o 
  -8  14   2     3873.87     3940.74     53.42 o 
  -7  14   2      128.97      121.13     23.93 o 
  -6  14   2     1198.42     1235.87     27.93 o 
  -5  14   2      947.22     1031.11     28.68 o 
  -4  14   2     2278.69     1983.39     29.35 o 
  -3  14   2     1400.30     1424.85     28.21 o 
  -2  14   2     9423.57     9136.23     59.35 o 
  -1  14   2     3266.57     3188.42     32.28 o 
   0  14   2        1.09       24.93     20.43 o 
   1  14   2       46.93       70.98     22.96 o 
   2  14   2     1299.16     1331.31     26.17 o 
   3  14   2     4688.34     4719.00     42.69 o 
   4  14   2     4563.37     4311.27     38.74 o 
   5  14   2     6631.84     6902.61     65.95 o 
   6  14   2       37.10       45.67     26.44 o 
   7  14   2      319.56      326.80     26.81 o 
   8  14   2     2012.70     1934.25     34.18 o 
   9  14   2       13.74       20.72     29.93 o 
  10  14   2     1742.37     1781.96     33.61 o 
  11  14   2      606.00      641.76     35.48 o 
  12  14   2      891.29      944.80     40.36 o 
  13  14   2      156.27      123.28     39.89 o 
 -13  15   2     1135.16     1076.27     40.39 o 
 -12  15   2      854.46      880.09     33.88 o 
 -11  15   2      139.05      154.54     30.92 o 
 -10  15   2       31.95       40.74     26.97 o 
  -9  15   2       87.56      122.21     24.92 o 
  -8  15   2     5318.25     5546.89     52.09 o 
  -7  15   2     5285.34     4902.55     65.83 o 
  -6  15   2     4236.36     4159.48     57.20 o 
  -5  15   2      446.82      447.91     23.54 o 
  -4  15   2     1024.94      990.39     28.57 o 
  -3  15   2     2439.09     2412.65     30.31 o 
  -2  15   2      442.37      478.05     23.51 o 
  -1  15   2     1166.55     1142.81     24.76 o 
   0  15   2     4534.57     4533.43     33.69 o 
   1  15   2      213.87      180.21     23.54 o 
   2  15   2      872.28      850.62     26.75 o 
   3  15   2     2348.85     2391.93     31.87 o 
   4  15   2      760.50      778.47     26.44 o 
   5  15   2       82.92      150.18     25.67 o 
   6  15   2       21.99       22.86     22.91 o 
   7  15   2      135.32       92.92     25.88 o 
   8  15   2      665.54      698.84     30.55 o 
   9  15   2      763.98      734.64     30.89 o 
  10  15   2     3759.46     3911.73     66.28 o 
  11  15   2      618.84      638.32     32.51 o 
  12  15   2        0.17       16.14     31.84 o 
 -13  16   2       49.88       30.91     37.73 o 
 -12  16   2       64.13       44.92     31.96 o 
 -11  16   2     1379.04     1310.05     33.92 o 
 -10  16   2      268.58      315.37     29.99 o 
  -9  16   2     8038.66     8190.80     86.71 o 
  -8  16   2     2633.10     2597.37     34.82 o 
  -7  16   2     1582.59     1648.04     30.54 o 
  -6  16   2     3958.66     3798.10     47.99 o 
  -5  16   2     2069.46     2088.87     30.11 o 
  -4  16   2      734.99      700.17     24.69 o 
  -3  16   2    11894.82    11466.23    116.39 o 
  -2  16   2     1380.80     1479.15     28.53 o 
  -1  16   2    13770.75    13389.11     87.95 o 
   0  16   2     1828.85     1886.51     32.02 o 
   1  16   2     1640.25     1626.19     27.88 o 
   2  16   2        0.40        0.87     24.41 o 
   3  16   2     3247.32     3072.23     36.30 o 
   4  16   2      706.34      724.71     25.90 o 
   5  16   2    12559.51    12235.65    107.78 o 
   6  16   2      627.69      606.71     26.97 o 
   7  16   2       28.85       51.02     26.27 o 
   8  16   2      276.03      308.52     28.97 o 
   9  16   2       17.58       31.32     27.69 o 
  10  16   2       14.77       24.35     30.71 o 
  11  16   2     7995.87     8186.38    125.80 o 
  12  16   2       99.94       42.14     40.58 o 
 -13  17   2        9.49       67.93     73.36 o 
 -12  17   2      250.61      196.79     32.32 o 
 -11  17   2      678.64      692.44     33.09 o 
 -10  17   2      667.31      732.31     32.45 o 
  -9  17   2       86.18      106.79     26.47 o 
  -8  17   2     3988.52     4101.79     50.28 o 
  -7  17   2     2057.40     2055.49     32.94 o 
  -6  17   2     5699.49     5817.28     61.69 o 
  -5  17   2     4355.43     4259.39     61.14 o 
  -4  17   2     1961.64     1938.54     29.90 o 
  -3  17   2     1022.66      958.33     25.68 o 
  -2  17   2     2414.42     2279.39     30.55 o 
  -1  17   2     1733.68     1824.30     30.07 o 
   0  17   2     2824.40     2532.54     31.49 o 
   1  17   2      524.45      501.07     23.55 o 
   2  17   2     5808.87     5915.58     76.23 o 
   3  17   2      740.17      784.16     27.36 o 
   4  17   2     5958.06     6202.84     65.46 o 
   5  17   2     5987.02     5684.40     41.03 o 
   6  17   2      808.00      842.47     27.94 o 
   7  17   2      621.60      662.94     30.94 o 
   8  17   2     1308.15     1255.19     30.33 o 
   9  17   2      528.27      522.69     33.39 o 
  10  17   2     5898.71     5906.50    100.28 o 
  11  17   2        0.74       21.47     34.49 o 
  12  17   2       39.74       47.12     36.63 o 
 -12  18   2     2094.80     2008.47     39.76 o 
 -11  18   2      389.95      378.46     35.37 o 
 -10  18   2      410.13      440.56     30.38 o 
  -9  18   2     6489.53     6779.61     97.49 o 
  -8  18   2     2548.97     2637.60     35.28 o 
  -7  18   2     1563.15     1562.15     32.46 o 
  -6  18   2     5180.91     5120.35     53.09 o 
  -5  18   2     2522.17     2420.80     40.16 o 
  -4  18   2       14.36       40.55     27.15 o 
  -3  18   2     9956.11    10663.85     75.83 o 
  -2  18   2     2173.07     2303.13     30.57 o 
  -1  18   2     8779.69     9111.78     84.69 o 
   0  18   2     2093.49     2003.37     28.82 o 
   1  18   2      192.38      236.81     24.87 o 
   2  18   2     2426.95     2486.23     30.80 o 
   3  18   2     4627.40     4800.14     63.41 o 
   4  18   2     4100.33     4072.06     46.15 o 
   5  18   2    15424.27    15525.22     65.67 o 
   6  18   2       89.03       97.10     27.51 o 
   7  18   2     1546.23     1540.36     32.97 o 
   8  18   2     1025.33     1108.83     32.43 o 
   9  18   2     2289.90     2412.82     36.76 o 
  10  18   2      424.65      441.63     35.38 o 
  11  18   2     4781.65     4318.72    111.34 o 
 -11  19   2     2486.86     2430.68     79.66 o 
 -10  19   2      563.12      577.87     30.76 o 
  -9  19   2        1.53        4.12     30.37 o 
  -8  19   2     1689.20     1663.99     32.02 o 
  -7  19   2     1095.16     1070.01     26.37 o 
  -6  19   2      100.37      125.22     28.95 o 
  -5  19   2     1381.44     1330.98     28.58 o 
  -4  19   2      845.72      899.98     25.11 o 
  -3  19   2     3540.03     3313.34     33.68 o 
  -2  19   2      879.93      957.88     25.53 o 
  -1  19   2     6836.62     6697.76     79.95 o 
   0  19   2        4.08       19.94     22.52 o 
   1  19   2      264.09      230.46     25.69 o 
   2  19   2        3.60       -0.64     26.88 o 
   3  19   2     9854.22    10088.69     64.15 o 
   4  19   2      424.59      425.47     26.37 o 
   5  19   2       81.69      131.42     26.58 o 
   6  19   2      199.26      160.21     27.94 o 
   7  19   2     1742.71     1819.39     33.14 o 
   8  19   2      548.79      548.70     30.64 o 
   9  19   2     3232.54     3263.25     61.61 o 
  10  19   2     1050.72     1141.50     39.20 o 
  11  19   2      333.96      308.63     41.36 o 
 -11  20   2     2223.79     2037.50     50.88 o 
 -10  20   2     1001.97     1060.55     34.18 o 
  -9  20   2      112.26      122.81     28.62 o 
  -8  20   2     2651.06     2875.16     38.71 o 
  -7  20   2      762.35      790.07     29.31 o 
  -6  20   2        4.61       26.37     26.55 o 
  -5  20   2     5852.73     5890.14     76.61 o 
  -4  20   2      256.84      268.71     27.28 o 
  -3  20   2      831.41      780.59     27.01 o 
  -2  20   2     6509.44     6670.05     53.21 o 
  -1  20   2      595.12      577.56     26.09 o 
   0  20   2      540.71      475.72     25.20 o 
   1  20   2     4254.51     4230.42     34.49 o 
   2  20   2       11.37       24.37     24.71 o 
   3  20   2     2671.50     2818.79     31.53 o 
   4  20   2     3569.10     3651.49     36.40 o 
   5  20   2      166.29      155.90     25.92 o 
   6  20   2     1599.55     1744.91     31.66 o 
   7  20   2     2203.09     2159.72     34.37 o 
   8  20   2      696.99      619.62     32.01 o 
   9  20   2     2943.15     2838.47     71.44 o 
  10  20   2     1101.42     1141.89     38.18 o 
 -10  21   2     5745.54     5439.36    138.44 o 
  -9  21   2      110.90      135.87     32.68 o 
  -8  21   2      123.74      213.66     31.17 o 
  -7  21   2      114.49      100.61     28.71 o 
  -6  21   2        8.44       -2.10     27.36 o 
  -5  21   2        1.18       23.90     28.03 o 
  -4  21   2     1665.67     1732.66     27.81 o 
  -3  21   2     1368.90     1273.54     28.35 o 
  -2  21   2      664.63      713.05     26.51 o 
  -1  21   2      558.33      601.58     26.60 o 
   0  21   2      607.42      624.06     26.60 o 
   1  21   2      199.84      167.33     28.92 o 
   2  21   2      470.53      455.29     27.60 o 
   3  21   2      765.88      823.94     30.00 o 
   4  21   2      454.96      477.00     25.44 o 
   5  21   2       21.11       30.80     30.11 o 
   6  21   2     2595.65     2849.47     35.93 o 
   7  21   2      103.23      121.36     33.11 o 
   8  21   2      376.87      453.04     31.95 o 
   9  21   2      561.16      607.21     38.28 o 
 -10  22   2       29.26      -19.87     76.08 o 
  -9  22   2       14.43       38.54     31.91 o 
  -8  22   2       40.53       37.40     30.37 o 
  -7  22   2      275.93      255.23     29.66 o 
  -6  22   2       10.63        4.07     29.69 o 
  -5  22   2     1314.40     1426.81     29.98 o 
  -4  22   2      855.79      917.47     31.02 o 
  -3  22   2      949.72      954.16     30.34 o 
  -2  22   2      220.44      213.46     26.81 o 
  -1  22   2      223.97      215.42     27.58 o 
   0  22   2      551.39      502.81     25.78 o 
   1  22   2     1711.51     1707.90     29.33 o 
   2  22   2      621.87      647.29     30.28 o 
   3  22   2     2140.54     2202.62     32.42 o 
   4  22   2        3.27       18.14     27.71 o 
   5  22   2        6.28        6.31     29.73 o 
   6  22   2       14.91       48.92     31.81 o 
   7  22   2      254.96      242.56     35.04 o 
   8  22   2      569.60      510.19     34.66 o 
   9  22   2     1115.57      937.12     37.23 o 
  -9  23   2      760.29      726.89     36.77 o 
  -8  23   2      717.78      660.54     36.72 o 
  -7  23   2       16.06       13.94     30.24 o 
  -6  23   2       65.36       88.93     31.00 o 
  -5  23   2      153.41      182.51     27.27 o 
  -4  23   2       49.09       69.63     30.12 o 
  -3  23   2     2254.07     2162.17     34.20 o 
  -2  23   2      363.44      375.66     25.83 o 
  -1  23   2      874.14      978.72     29.21 o 
   0  23   2      213.99      202.79     26.95 o 
   1  23   2       50.54       68.11     27.28 o 
   2  23   2       54.70       60.72     26.49 o 
   3  23   2     1236.64     1400.01     30.25 o 
   4  23   2        0.22        2.06     27.53 o 
   5  23   2        3.23        2.98     31.22 o 
   6  23   2       47.24       45.49     30.59 o 
   7  23   2      668.28      689.44     30.60 o 
   8  23   2        0.53       17.57     31.58 o 
  -8  24   2      655.99      579.86     33.55 o 
  -7  24   2      366.60      339.85     34.35 o 
  -6  24   2      424.85      403.10     31.94 o 
  -5  24   2      439.30      437.65     28.16 o 
  -4  24   2      870.79      891.13     30.14 o 
  -3  24   2     4093.31     4211.58     45.01 o 
  -2  24   2      944.66     1015.54     30.68 o 
  -1  24   2     2608.38     2683.89     31.07 o 
   0  24   2      121.44      110.93     29.30 o 
   1  24   2       66.41       84.24     29.48 o 
   2  24   2     1911.28     1942.86     34.29 o 
   3  24   2     1146.52     1128.31     31.66 o 
   4  24   2      515.74      546.44     33.18 o 
   5  24   2     4112.60     3892.13     61.49 o 
   6  24   2      191.33      226.55     34.50 o 
   7  24   2      385.95      368.11     34.48 o 
  -7  25   2      130.20      125.82     37.23 o 
  -6  25   2      251.39      220.46     32.50 o 
  -5  25   2      405.87      404.55     33.47 o 
  -4  25   2      716.87      702.41     34.45 o 
  -3  25   2      260.64      284.62     32.73 o 
  -2  25   2      182.69      236.86     30.23 o 
  -1  25   2       11.19       39.46     26.64 o 
   0  25   2     1291.82     1298.11     32.18 o 
   1  25   2      174.71      199.90     27.29 o 
   2  25   2     1088.20     1145.19     30.22 o 
   3  25   2       29.61       22.00     29.88 o 
   4  25   2     2402.40     2355.80     38.62 o 
   5  25   2      215.65      234.11     33.86 o 
   6  25   2      650.29      646.59     37.31 o 
  -5  26   2       74.82       86.14     34.25 o 
  -4  26   2      304.97      275.98     34.08 o 
  -3  26   2     5422.60     5341.21     61.93 o 
  -2  26   2     1972.17     1893.66     34.04 o 
  -1  26   2     5813.94     5977.48    145.47 o 
   0  26   2      409.18      442.56     31.76 o 
   1  26   2       13.65       11.68     34.03 o 
   2  26   2      695.94      664.55     32.90 o 
   3  26   2     2061.25     1896.49     40.69 o 
   4  26   2     1097.32      991.20     32.94 o 
  -3  27   2      230.94      216.07     34.80 o 
  -2  27   2        9.38       -1.99     34.45 o 
  -1  27   2      469.16      467.16     35.19 o 
   0  27   2      792.52      704.89     34.76 o 
   1  27   2        5.14        6.71     33.52 o 
   2  27   2      708.17      561.29     34.58 o 
 -15   0   3       48.74       63.15     64.27 o 
 -13   0   3     5876.11     5531.90    184.08 o 
 -11   0   3    22485.39    21669.54    469.66 o 
  -9   0   3     1095.93     1002.02     47.53 o 
  -7   0   3     3163.57     3137.05     54.64 o 
  -5   0   3    74117.02    70797.05   1545.26 o 
  -3   0   3     4761.80     5428.99    204.09 o 
  -1   0   3    15834.72    16550.12    412.94 o 
   1   0   3     4914.70     5824.55     82.68 o 
   3   0   3    48859.32    46327.21    605.56 o 
   5   0   3     2050.06     2611.45     50.81 o 
   7   0   3    14638.45    15023.28    123.94 o 
   9   0   3    28551.47    28582.98    193.10 o 
  11   0   3      218.58      236.41     58.04 o 
  13   0   3       49.72       17.61     52.53 o 
  15   0   3     5623.11     4758.52     97.32 o 
 -16   1   3     4121.61     3995.24    153.83 o 
 -15   1   3      298.54      302.77     41.62 o 
 -14   1   3       51.65       57.47     35.27 o 
 -13   1   3     1326.01     1389.06     41.63 o 
 -12   1   3      666.64      720.22     31.98 o 
 -11   1   3       35.75       71.14     31.99 o 
 -10   1   3    10718.06    10576.65    242.38 o 
  -9   1   3      272.40      223.06     28.46 o 
  -8   1   3       97.16      100.37     25.69 o 
  -7   1   3      834.36      660.15     28.92 o 
  -6   1   3     1234.28     1227.64     29.95 o 
  -5   1   3     5121.35     5022.86     78.47 o 
  -4   1   3    16932.87    16776.88    247.37 o 
  -3   1   3     7268.91     7425.80    140.67 o 
  -2   1   3     3002.97     3062.54     51.40 o 
  -1   1   3    12516.31    12958.90    243.75 o 
   0   1   3     8416.27     9034.59    118.92 o 
   1   1   3     1923.12     1621.27     38.05 o 
   2   1   3      117.57      147.27     26.76 o 
   3   1   3      362.66      444.70     29.17 o 
   4   1   3    11424.08    11780.12    137.81 o 
   5   1   3        4.94       15.13     24.04 o 
   6   1   3    12524.63    12106.63     70.92 o 
   7   1   3     1274.55     1304.53     32.53 o 
   8   1   3     2231.80     2192.27     41.65 o 
   9   1   3       39.80       60.39     37.63 o 
  10   1   3     1091.43     1084.75     43.16 o 
  11   1   3     1023.69     1024.40     33.94 o 
  12   1   3      738.05      796.49     38.33 o 
  13   1   3     1781.76     2082.32     48.25 o 
  14   1   3     5276.29     5559.66    165.15 o 
  15   1   3       39.53       47.30     53.47 o 
 -16   2   3       85.42      100.31     50.28 o 
 -15   2   3       68.15       58.66     37.86 o 
 -14   2   3      390.45      445.58     34.36 o 
 -13   2   3     1637.44     1758.70     42.91 o 
 -12   2   3     2274.20     2148.84     42.70 o 
 -11   2   3     9008.75     9154.38    140.77 o 
 -10   2   3      792.46      691.31     36.09 o 
  -9   2   3     2248.85     2378.41     36.38 o 
  -8   2   3        7.58       32.38     23.41 o 
  -7   2   3     1811.47     1725.66     32.96 o 
  -6   2   3     8187.00     8579.24    112.16 o 
  -5   2   3     7381.99     6681.98     94.42 o 
  -4   2   3    29851.30    29600.89    385.12 o 
  -3   2   3    14373.80    13688.53    178.05 o 
  -2   2   3       45.34       46.49     24.74 o 
  -1   2   3      453.75      433.50     29.29 o 
   0   2   3      121.74      152.72     26.25 o 
   1   2   3    14925.76    14178.91    104.38 o 
   2   2   3    12692.05    12457.22    158.76 o 
   3   2   3    15558.26    13868.31    181.33 o 
   4   2   3      423.98      536.28     28.02 o 
   5   2   3    10465.57    10259.26    121.13 o 
   6   2   3     2878.73     2798.66     39.18 o 
   7   2   3     3570.60     3354.54     41.06 o 
   8   2   3     6049.97     6100.58     97.67 o 
   9   2   3     8992.52     8917.98    112.02 o 
  10   2   3     4704.24     4754.33     60.46 o 
  11   2   3      490.63      489.21     42.41 o 
  12   2   3      308.78      273.24     43.72 o 
  13   2   3      669.95      762.40     47.56 o 
  14   2   3      779.19      822.33     51.05 o 
  15   2   3     2649.67     2411.88     78.81 o 
 -16   3   3     1891.65     1684.10     55.19 o 
 -15   3   3       40.77       16.64     45.40 o 
 -14   3   3      512.14      565.76     41.42 o 
 -13   3   3     3445.35     3643.19     56.44 o 
 -12   3   3     8077.87     8408.22    163.71 o 
 -11   3   3      458.62      463.46     31.38 o 
 -10   3   3     4351.07     4089.88     68.44 o 
  -9   3   3     5007.81     4959.18     65.18 o 
  -8   3   3     2344.60     2224.74     35.99 o 
  -7   3   3     1617.28     1552.63     29.33 o 
  -6   3   3    14236.42    13950.97    181.23 o 
  -5   3   3      817.72      931.78     28.61 o 
  -4   3   3     7243.65     8055.79     82.40 o 
  -3   3   3    12318.08    12371.40    149.03 o 
  -2   3   3     6278.06     7134.76     75.40 o 
  -1   3   3    23838.76    24986.08    143.06 o 
   0   3   3        0.97       24.37     24.66 o 
   1   3   3     3524.17     3597.62     46.52 o 
   2   3   3    18521.81    18433.18    191.74 o 
   3   3   3      940.81      874.09     29.39 o 
   4   3   3      267.80      257.89     23.64 o 
   5   3   3       98.76       92.95     26.11 o 
   6   3   3      314.23      327.88     26.42 o 
   7   3   3     1836.04     1674.87     35.24 o 
   8   3   3       21.50       14.88     28.94 o 
   9   3   3        0.60        6.20     28.48 o 
  10   3   3      526.11      566.40     40.51 o 
  11   3   3       86.98       98.02     36.20 o 
  12   3   3     2369.15     2417.81     44.12 o 
  13   3   3     1501.80     1639.35     47.18 o 
  14   3   3      329.13      372.20     44.94 o 
  15   3   3      175.69      182.22     53.01 o 
 -16   4   3        2.23       -7.67     38.69 o 
 -15   4   3      897.90      896.15     38.39 o 
 -14   4   3       83.28       66.74     35.88 o 
 -13   4   3      930.37      966.10     40.56 o 
 -12   4   3      219.93      318.48     41.98 o 
 -11   4   3     1253.19     1302.06     39.05 o 
 -10   4   3     4084.41     4186.74     58.08 o 
  -9   4   3      718.14      692.50     28.77 o 
  -8   4   3       58.52       61.23     24.61 o 
  -7   4   3     8795.78     8686.15     93.02 o 
  -6   4   3     2812.35     2751.09     34.96 o 
  -5   4   3     1312.45     1564.94     30.41 o 
  -4   4   3     1988.87     1859.97     32.11 o 
  -3   4   3      222.99      307.30     23.27 o 
  -2   4   3     5448.93     6077.98     47.35 o 
  -1   4   3    20716.74    20682.36    145.51 o 
   0   4   3      877.05     1123.31     32.43 o 
   1   4   3      435.56      427.29     25.98 o 
   2   4   3    18735.35    19460.52    174.95 o 
   3   4   3     2199.14     2423.10     36.16 o 
   4   4   3       41.46       16.57     25.46 o 
   5   4   3    10038.33     9754.42    122.61 o 
   6   4   3      701.30      747.28     27.89 o 
   7   4   3     5732.73     5649.73     94.73 o 
   8   4   3     2056.54     2046.46     37.35 o 
   9   4   3      139.38      139.95     33.26 o 
  10   4   3       71.92       74.92     36.08 o 
  11   4   3      992.53     1006.28     40.06 o 
  12   4   3      666.96      655.73     45.58 o 
  13   4   3     3752.28     4024.51     57.14 o 
  14   4   3       85.61      109.98     48.83 o 
  15   4   3        3.52        6.51     52.98 o 
 -16   5   3      507.44      514.97     46.81 o 
 -15   5   3      427.42      465.07     43.71 o 
 -14   5   3     2504.73     2708.61     51.95 o 
 -13   5   3      882.46      905.51     40.87 o 
 -12   5   3     5879.17     6103.23     98.14 o 
 -11   5   3      137.61      156.50     31.22 o 
 -10   5   3      746.23      817.52     32.12 o 
  -9   5   3      427.77      395.95     26.44 o 
  -8   5   3      436.81      460.72     22.70 o 
  -7   5   3       36.71      139.02     24.02 o 
  -6   5   3     6297.78     5518.13     58.99 o 
  -5   5   3     1391.99     1574.02     30.05 o 
  -4   5   3      223.22      183.79     21.58 o 
  -3   5   3     2847.91     3462.28     36.58 o 
  -2   5   3     1130.71     1244.18     28.12 o 
  -1   5   3     4218.77     4522.30     42.46 o 
   0   5   3     4235.70     4334.72     43.02 o 
   1   5   3      263.54      247.95     26.48 o 
   2   5   3     2952.90     3346.31     39.95 o 
   3   5   3        0.41        8.43     23.63 o 
   4   5   3    16526.47    17015.23    192.01 o 
   5   5   3      120.21      157.19     22.66 o 
   6   5   3        0.31       11.58     25.03 o 
   7   5   3     1093.16     1088.15     33.99 o 
   8   5   3     4686.41     4921.58     60.23 o 
   9   5   3     1275.31     1206.92     33.58 o 
  10   5   3     4639.60     4861.73     75.69 o 
  11   5   3     2968.36     2851.62     45.49 o 
  12   5   3      553.59      605.86     44.90 o 
  13   5   3        0.10        8.44     45.80 o 
  14   5   3      242.95      271.56     50.38 o 
 -16   6   3       11.05      -13.67     42.52 o 
 -15   6   3     2820.85     2688.56     51.14 o 
 -14   6   3      723.25      776.05     39.38 o 
 -13   6   3     1258.48     1268.81     40.38 o 
 -12   6   3     2633.52     2589.23     57.15 o 
 -11   6   3        1.55        9.66     32.51 o 
 -10   6   3       74.74      113.68     26.74 o 
  -9   6   3      565.22      482.18     27.49 o 
  -8   6   3     7504.41     7686.48     78.23 o 
  -7   6   3    10605.56    10831.91    127.71 o 
  -6   6   3       29.11        7.83     22.31 o 
  -5   6   3     1896.32     1969.26     29.46 o 
  -4   6   3       11.09       12.87     24.29 o 
  -3   6   3      313.97      226.77     22.12 o 
  -2   6   3    11496.33    11184.32     79.23 o 
  -1   6   3    22809.01    21941.68    127.40 o 
   0   6   3     2047.44     1729.08     31.21 o 
   1   6   3      695.22      558.05     23.10 o 
   2   6   3     1141.97     1109.97     29.40 o 
   3   6   3     6025.53     6198.95     57.39 o 
   4   6   3     2646.00     2634.45     35.79 o 
   5   6   3      608.49      504.44     23.53 o 
   6   6   3      489.39      454.22     27.54 o 
   7   6   3     4625.98     4699.47     68.13 o 
   8   6   3      312.55      282.58     29.95 o 
   9   6   3     1850.08     2053.08     35.98 o 
  10   6   3       73.06       83.94     34.45 o 
  11   6   3     2824.77     2962.52     65.04 o 
  12   6   3     1994.21     2132.16     50.48 o 
  13   6   3     1854.35     1947.01     45.11 o 
  14   6   3      264.48      260.22     50.43 o 
 -16   7   3     1800.57     1566.36    122.06 o 
 -15   7   3        2.65       -7.26     42.98 o 
 -14   7   3       21.64       30.96     39.32 o 
 -13   7   3     4912.05     5281.31     77.94 o 
 -12   7   3     2375.30     2307.30     36.00 o 
 -11   7   3     1482.34     1452.36     33.14 o 
 -10   7   3     3077.97     2977.65     35.05 o 
  -9   7   3      468.61      444.28     26.67 o 
  -8   7   3        3.87       13.68     23.48 o 
  -7   7   3    10001.72     9692.11     87.51 o 
  -6   7   3        3.93       25.13     22.47 o 
  -5   7   3      522.50      363.03     24.02 o 
  -4   7   3     1781.50     1789.00     29.46 o 
  -3   7   3     9654.81     9992.90     51.64 o 
  -2   7   3     1429.74     1624.13     30.63 o 
  -1   7   3     1192.44     1218.79     28.07 o 
   0   7   3     2699.87     2839.88     34.17 o 
   1   7   3     8209.78     8263.21     50.30 o 
   2   7   3     1030.06     1189.89     28.02 o 
   3   7   3    10494.18    10139.44    102.59 o 
   4   7   3       88.07       90.87     23.89 o 
   5   7   3       10.25        1.64     22.70 o 
   6   7   3      939.26      805.76     28.74 o 
   7   7   3     4303.55     3990.57     53.41 o 
   8   7   3      901.17      808.23     32.15 o 
   9   7   3     2476.70     2635.38     42.89 o 
  10   7   3      567.48      643.14     32.39 o 
  11   7   3     1250.34     1336.15     41.00 o 
  12   7   3     1131.91     1363.63     44.68 o 
  13   7   3      672.38      661.57     49.31 o 
  14   7   3     1813.22     1778.88     51.71 o 
 -15   8   3      124.90      124.44     43.81 o 
 -14   8   3     2237.89     2203.09     42.63 o 
 -13   8   3     2559.98     2674.22     51.20 o 
 -12   8   3       25.53       56.31     34.80 o 
 -11   8   3     4194.75     4167.98     67.50 o 
 -10   8   3        0.67        6.01     26.22 o 
  -9   8   3        3.30        9.69     24.24 o 
  -8   8   3    14722.14    14128.36    128.24 o 
  -7   8   3     2524.88     2524.74     30.38 o 
  -6   8   3       15.10       27.01     22.94 o 
  -5   8   3    33363.74    32402.58    197.85 o 
  -4   8   3       96.86       82.40     19.50 o 
  -3   8   3     3929.25     3792.53     34.85 o 
  -2   8   3    20121.72    19870.76    178.25 o 
  -1   8   3     1656.33     1828.53     27.92 o 
   0   8   3     1014.71      888.95     28.02 o 
   1   8   3    36130.64    36169.30    279.25 o 
   2   8   3        2.95       11.56     22.54 o 
   3   8   3    34860.15    35307.45    299.58 o 
   4   8   3    20694.41    21830.66    247.99 o 
   5   8   3      149.94      155.82     24.80 o 
   6   8   3     9054.62     9562.02    120.14 o 
   7   8   3     4121.24     3668.41     41.61 o 
   8   8   3      640.88      554.15     29.64 o 
   9   8   3    18958.79    18774.13    256.05 o 
  10   8   3     2239.79     2271.81     37.53 o 
  11   8   3      398.26      464.84     35.24 o 
  12   8   3     3474.21     3703.01     70.99 o 
  13   8   3      605.14      699.26     44.44 o 
  14   8   3       64.72       72.15     50.70 o 
 -15   9   3      499.27      528.10     42.84 o 
 -14   9   3      524.36      559.66     42.80 o 
 -13   9   3     1093.15     1124.07     40.96 o 
 -12   9   3      166.84      187.20     31.33 o 
 -11   9   3      310.94      274.68     29.27 o 
 -10   9   3    16873.63    16254.39    186.89 o 
  -9   9   3      278.01      275.35     28.67 o 
  -8   9   3      462.72      362.55     24.40 o 
  -7   9   3      533.04      544.84     26.73 o 
  -6   9   3     2400.07     2554.32     31.83 o 
  -5   9   3      185.95      215.46     22.66 o 
  -4   9   3    13413.36    13652.02    114.45 o 
  -3   9   3     2264.18     2295.59     30.81 o 
  -2   9   3     8718.77     8838.85     64.34 o 
  -1   9   3       19.51       57.49     21.15 o 
   0   9   3    37417.87    38525.09    119.65 o 
   1   9   3       31.02       69.50     22.90 o 
   2   9   3       81.09       83.69     24.72 o 
   3   9   3      824.02      744.01     24.19 o 
   4   9   3     3843.22     3804.85     36.19 o 
   5   9   3      158.69      147.80     25.51 o 
   6   9   3     2501.52     2289.06     32.64 o 
   7   9   3      250.14      283.98     28.60 o 
   8   9   3     7553.79     7321.31     72.71 o 
   9   9   3     3309.90     3305.99     45.79 o 
  10   9   3      162.41      219.08     32.55 o 
  11   9   3     1946.23     2109.74     40.79 o 
  12   9   3      261.87      245.84     39.21 o 
  13   9   3       24.21       16.23     36.86 o 
  14   9   3     4598.14     4167.19     66.35 o 
 -15  10   3      535.16      507.43     49.53 o 
 -14  10   3       64.51      108.08     45.94 o 
 -13  10   3      368.25      440.56     43.92 o 
 -12  10   3     2846.32     2735.99     38.97 o 
 -11  10   3     3536.19     3722.13     42.41 o 
 -10  10   3     6925.62     6763.45     80.26 o 
  -9  10   3      708.78      609.27     26.37 o 
  -8  10   3     1171.09     1255.07     27.30 o 
  -7  10   3        0.01        7.95     23.73 o 
  -6  10   3     3986.69     3959.16     42.72 o 
  -5  10   3    15022.87    13994.52    158.08 o 
  -4  10   3    13412.84    12931.53    163.74 o 
  -3  10   3     4393.69     4680.40     49.49 o 
  -2  10   3     3709.89     3469.62     32.17 o 
  -1  10   3      972.03      810.38     24.21 o 
   0  10   3    12649.15    12824.76     66.74 o 
   1  10   3    25479.16    25308.22    134.96 o 
   2  10   3    24881.20    24923.94    145.47 o 
   3  10   3    16177.00    16383.87    122.92 o 
   4  10   3    13858.55    13594.15    117.70 o 
   5  10   3     2686.05     2735.29     33.31 o 
   6  10   3     5578.91     5302.36     62.05 o 
   7  10   3     1487.39     1446.01     28.80 o 
   8  10   3     6389.44     5982.78     49.64 o 
   9  10   3     7903.63     8142.75    105.95 o 
  10  10   3     1613.38     1588.67     39.57 o 
  11  10   3      786.19      796.18     32.62 o 
  12  10   3      611.68      668.67     38.93 o 
  13  10   3        5.15       25.07     39.54 o 
  14  10   3      952.43      860.59     58.29 o 
 -15  11   3     2189.25     2153.34     65.91 o 
 -14  11   3       78.57       87.17     41.51 o 
 -13  11   3       22.43       32.33     33.80 o 
 -12  11   3      842.26      875.56     35.00 o 
 -11  11   3      605.60      645.27     29.06 o 
 -10  11   3     4955.79     4978.85     49.56 o 
  -9  11   3     7995.67     7857.39    112.85 o 
  -8  11   3        0.64       22.03     21.18 o 
  -7  11   3      187.39      232.16     24.38 o 
  -6  11   3     2986.48     2901.52     30.11 o 
  -5  11   3      130.32      143.85     22.38 o 
  -4  11   3     5097.87     4891.81     42.40 o 
  -3  11   3     6121.48     6363.14     55.70 o 
  -2  11   3     2229.28     2559.80     31.09 o 
  -1  11   3      592.87      675.60     25.42 o 
   0  11   3     3707.40     3617.18     33.57 o 
   1  11   3    11856.90    12523.56     90.25 o 
   2  11   3      514.20      512.43     24.87 o 
   3  11   3     1246.50     1253.27     30.45 o 
   4  11   3     2947.69     2966.23     34.02 o 
   5  11   3      786.78      802.95     28.67 o 
   6  11   3     3019.95     2885.48     33.75 o 
   7  11   3     6675.52     6357.02     79.99 o 
   8  11   3      750.69      750.48     30.39 o 
   9  11   3       13.22       21.49     28.76 o 
  10  11   3       67.96       73.41     29.62 o 
  11  11   3      269.94      263.93     33.53 o 
  12  11   3      411.01      408.03     40.39 o 
  13  11   3     1390.99     1316.38     42.06 o 
 -14  12   3      737.53      774.33     43.85 o 
 -13  12   3       71.20       78.30     31.75 o 
 -12  12   3     2907.07     3010.58     40.46 o 
 -11  12   3      252.32      246.78     31.45 o 
 -10  12   3     3164.05     3340.22     34.81 o 
  -9  12   3      338.80      369.63     28.17 o 
  -8  12   3     1372.01     1308.49     32.05 o 
  -7  12   3        9.04       22.93     21.76 o 
  -6  12   3     2847.89     2693.59     30.55 o 
  -5  12   3       39.02       77.73     22.11 o 
  -4  12   3    17392.23    17015.44     75.34 o 
  -3  12   3        7.37       30.52     22.78 o 
  -2  12   3      755.62      812.66     27.09 o 
  -1  12   3     1409.82     1468.12     27.24 o 
   0  12   3     1057.41     1186.96     26.90 o 
   1  12   3      310.72      318.23     22.96 o 
   2  12   3    15783.94    15288.49    122.13 o 
   3  12   3      442.82      477.99     26.92 o 
   4  12   3     4269.23     4258.58     47.89 o 
   5  12   3      210.98      184.13     26.51 o 
   6  12   3     1551.24     1560.19     30.16 o 
   7  12   3       19.77       19.76     29.81 o 
   8  12   3     6375.31     6454.17     76.45 o 
   9  12   3       20.09       32.19     28.82 o 
  10  12   3     1839.26     1980.09     36.71 o 
  11  12   3       52.40       70.68     31.39 o 
  12  12   3       96.15      127.93     36.02 o 
  13  12   3       33.84       72.05     41.10 o 
 -14  13   3      252.51      234.34     40.50 o 
 -13  13   3        5.91       23.73     33.64 o 
 -12  13   3     1734.81     1703.89     32.64 o 
 -11  13   3     1707.06     1752.92     36.17 o 
 -10  13   3       66.55       67.03     25.83 o 
  -9  13   3     4315.90     4420.87     62.92 o 
  -8  13   3      407.39      438.16     27.62 o 
  -7  13   3        1.54       20.69     23.61 o 
  -6  13   3     8441.29     7782.70     41.30 o 
  -5  13   3      673.55      721.98     27.57 o 
  -4  13   3       64.14      107.88     19.51 o 
  -3  13   3     3080.33     2846.51     31.30 o 
  -2  13   3     4172.84     4588.95     34.38 o 
  -1  13   3     2215.67     2248.85     29.60 o 
   0  13   3     3731.52     3684.43     31.15 o 
   1  13   3        0.97       36.05     23.04 o 
   2  13   3      617.28      675.54     24.85 o 
   3  13   3     2786.82     2837.21     29.32 o 
   4  13   3     2544.02     2427.43     31.93 o 
   5  13   3        9.42       21.08     22.95 o 
   6  13   3       26.94       22.90     27.87 o 
   7  13   3      801.21      873.36     28.74 o 
   8  13   3      547.22      458.08     28.62 o 
   9  13   3      470.49      447.38     27.66 o 
  10  13   3     2468.95     2501.50     34.86 o 
  11  13   3        3.38       17.80     35.73 o 
  12  13   3      423.69      375.35     37.18 o 
  13  13   3      802.11      667.50     50.50 o 
 -14  14   3        6.34       10.61     35.78 o 
 -13  14   3      973.43     1003.83     37.51 o 
 -12  14   3       41.00       32.86     29.33 o 
 -11  14   3      461.77      500.73     32.88 o 
 -10  14   3      186.30      187.94     27.83 o 
  -9  14   3      968.23      936.63     29.10 o 
  -8  14   3      853.27      844.84     27.05 o 
  -7  14   3     7861.29     7555.46     85.26 o 
  -6  14   3     1233.77     1306.58     27.10 o 
  -5  14   3     2126.20     2120.15     29.11 o 
  -4  14   3     2334.45     2401.46     30.21 o 
  -3  14   3       29.91       28.43     21.14 o 
  -2  14   3     5056.42     5023.81     41.87 o 
  -1  14   3    12425.08    12669.82     95.84 o 
   0  14   3     3604.35     3392.64     31.57 o 
   1  14   3     1180.69     1246.53     26.76 o 
   2  14   3     1305.36     1207.24     25.87 o 
   3  14   3      297.61      311.18     25.62 o 
   4  14   3     2065.37     2079.52     30.07 o 
   5  14   3    11842.01    12014.76    124.96 o 
   6  14   3       28.37       65.93     25.53 o 
   7  14   3     1139.27     1189.13     30.09 o 
   8  14   3        4.25       21.40     26.99 o 
   9  14   3      740.08      728.86     32.84 o 
  10  14   3     1286.06     1289.04     36.41 o 
  11  14   3      449.64      449.37     33.31 o 
  12  14   3      546.32      524.28     38.66 o 
 -13  15   3     1744.38     1592.94     38.55 o 
 -12  15   3     1384.69     1341.81     35.12 o 
 -11  15   3        0.60        7.20     26.72 o 
 -10  15   3       87.13      123.59     27.98 o 
  -9  15   3      103.60      119.52     26.09 o 
  -8  15   3      634.78      709.55     30.00 o 
  -7  15   3    10958.74    10969.54    107.66 o 
  -6  15   3     4630.45     4467.95     35.94 o 
  -5  15   3      128.09      144.67     24.96 o 
  -4  15   3     1601.51     1598.16     27.50 o 
  -3  15   3      985.28      986.19     26.43 o 
  -2  15   3     1801.05     1703.35     27.34 o 
  -1  15   3     3579.36     3534.87     32.14 o 
   0  15   3      494.11      496.26     23.09 o 
   1  15   3     1693.61     1612.33     27.27 o 
   2  15   3      827.38      782.89     26.15 o 
   3  15   3     2872.97     2822.52     35.67 o 
   4  15   3     5033.01     5186.23     42.27 o 
   5  15   3       89.67      116.43     28.08 o 
   6  15   3      456.72      467.98     29.18 o 
   7  15   3     2166.88     2047.38     33.31 o 
   8  15   3      394.47      406.79     30.43 o 
   9  15   3      251.56      337.89     26.95 o 
  10  15   3     1864.20     1970.89     51.15 o 
  11  15   3     1756.85     1827.79     45.92 o 
  12  15   3      421.41      453.92     40.40 o 
 -13  16   3      177.51      136.77     38.27 o 
 -12  16   3      419.72      431.16     33.32 o 
 -11  16   3      106.64      139.16     30.97 o 
 -10  16   3     1555.71     1523.11     32.44 o 
  -9  16   3      390.73      437.71     27.81 o 
  -8  16   3     8997.97     8878.40     81.12 o 
  -7  16   3      879.03      991.03     27.64 o 
  -6  16   3     2179.96     2014.20     31.59 o 
  -5  16   3     2723.31     2622.15     47.37 o 
  -4  16   3     1317.10     1283.10     26.01 o 
  -3  16   3     1666.88     1598.92     27.67 o 
  -2  16   3    22541.51    22348.75    134.27 o 
  -1  16   3     1877.01     1894.44     28.93 o 
   0  16   3     4910.67     5024.59     35.26 o 
   1  16   3     1820.91     1836.26     28.20 o 
   2  16   3     1112.49      975.23     27.39 o 
   3  16   3      472.60      431.62     26.55 o 
   4  16   3    13655.40    13512.90    104.18 o 
   5  16   3     1643.64     1592.97     31.76 o 
   6  16   3    11986.87    11787.58    124.43 o 
   7  16   3      891.26      830.89     32.21 o 
   8  16   3        5.56        6.46     28.61 o 
   9  16   3      582.89      551.48     32.32 o 
  10  16   3      516.00      569.31     33.38 o 
  11  16   3       99.50      113.30     34.66 o 
  12  16   3     5619.20     5051.24     90.53 o 
 -13  17   3     3049.81     2489.94     70.02 o 
 -12  17   3      178.79      145.10     33.39 o 
 -11  17   3        1.04       19.57     29.98 o 
 -10  17   3      607.68      708.96     31.68 o 
  -9  17   3     1599.14     1636.32     32.61 o 
  -8  17   3       23.48       11.94     26.45 o 
  -7  17   3     5701.18     5528.75     65.11 o 
  -6  17   3      962.52     1048.49     28.91 o 
  -5  17   3     2129.15     1891.03     31.00 o 
  -4  17   3      565.95      545.11     25.08 o 
  -3  17   3      612.13      650.88     25.62 o 
  -2  17   3      197.26      185.05     24.08 o 
  -1  17   3     2486.36     2467.36     29.72 o 
   0  17   3     6845.23     6537.93     37.22 o 
   1  17   3     3360.05     3274.34     39.28 o 
   2  17   3      138.54      148.04     25.49 o 
   3  17   3     3581.87     3739.88     50.94 o 
   4  17   3      486.42      555.11     29.87 o 
   5  17   3     1949.38     2159.81     32.28 o 
   6  17   3     4458.36     4496.15     37.73 o 
   7  17   3     1368.59     1354.41     30.92 o 
   8  17   3      991.69      980.84     34.06 o 
   9  17   3     1731.44     1680.90     35.61 o 
  10  17   3      723.98      726.62     37.09 o 
  11  17   3     3111.54     2723.57     48.81 o 
 -12  18   3       47.04       27.48     31.20 o 
 -11  18   3     1438.07     1487.47     37.44 o 
 -10  18   3     2992.67     3229.86     49.43 o 
  -9  18   3     2405.09     2422.73     35.31 o 
  -8  18   3     6090.96     6305.48     59.15 o 
  -7  18   3     1649.93     1634.56     31.60 o 
  -6  18   3     1898.14     1980.07     29.18 o 
  -5  18   3     4163.54     4235.93     55.51 o 
  -4  18   3     2932.41     2747.95     33.25 o 
  -3  18   3      274.95      292.01     24.75 o 
  -2  18   3    25114.91    24778.19     98.55 o 
  -1  18   3     3510.09     3581.79     32.74 o 
   0  18   3     5536.94     5527.49     35.97 o 
   1  18   3     2064.50     1855.86     30.97 o 
   2  18   3      105.96      143.84     26.51 o 
   3  18   3     1296.20     1200.14     31.38 o 
   4  18   3     8891.92     8610.88     58.81 o 
   5  18   3     6190.27     6092.07     54.84 o 
   6  18   3     8135.12     7806.68     54.24 o 
   7  18   3      129.11      119.34     29.79 o 
   8  18   3      760.83      705.00     32.74 o 
   9  18   3     2670.64     2699.88     45.34 o 
  10  18   3     1685.80     1649.58     39.13 o 
  11  18   3      750.00      727.94     41.28 o 
 -12  19   3      448.03      454.16     39.28 o 
 -11  19   3      146.87      147.48     35.65 o 
 -10  19   3     1455.76     1417.76     35.06 o 
  -9  19   3      440.53      494.32     31.06 o 
  -8  19   3       49.15       57.34     31.07 o 
  -7  19   3      873.34      882.04     30.10 o 
  -6  19   3     2309.19     2245.05     37.47 o 
  -5  19   3       23.97       54.82     25.48 o 
  -4  19   3     2148.24     2242.72     33.06 o 
  -3  19   3      266.17      317.77     25.47 o 
  -2  19   3     2138.10     2051.46     36.74 o 
  -1  19   3      825.05      869.77     27.61 o 
   0  19   3     4213.71     4159.76     42.80 o 
   1  19   3       36.52       24.75     25.36 o 
   2  19   3        2.16        2.77     26.20 o 
   3  19   3       72.81       74.88     23.77 o 
   4  19   3     2138.11     2273.39     32.60 o 
   5  19   3      131.02      131.58     28.49 o 
   6  19   3     1574.11     1620.53     33.85 o 
   7  19   3        2.40       17.62     27.19 o 
   8  19   3      468.51      550.91     34.65 o 
   9  19   3     1115.16     1115.20     34.53 o 
  10  19   3     1870.12     1738.30     51.99 o 
 -11  20   3       14.68       17.52     35.01 o 
 -10  20   3     3271.45     3111.11     96.32 o 
  -9  20   3     2483.42     2709.48     37.88 o 
  -8  20   3      138.53      149.05     30.11 o 
  -7  20   3      669.20      672.79     27.86 o 
  -6  20   3      713.45      622.85     27.86 o 
  -5  20   3      539.80      600.77     27.55 o 
  -4  20   3     5797.95     5900.25     57.80 o 
  -3  20   3      301.52      345.54     27.14 o 
  -2  20   3      701.72      809.46     28.28 o 
  -1  20   3     1598.47     1808.32     28.94 o 
   0  20   3        9.66       23.46     24.08 o 
   1  20   3       65.51       68.42     25.16 o 
   2  20   3     4375.74     4195.39     36.06 o 
   3  20   3       47.91       48.27     30.98 o 
   4  20   3     3594.51     3463.79     35.30 o 
   5  20   3     2798.22     2875.47     44.29 o 
   6  20   3      133.32      137.42     30.26 o 
   7  20   3      255.90      290.37     30.23 o 
   8  20   3     1636.72     1723.84     37.66 o 
   9  20   3      947.65      869.94     32.13 o 
  10  20   3     1038.76      921.01     41.68 o 
 -10  21   3        1.54       22.14     35.88 o 
  -9  21   3     3717.07     3436.69     55.85 o 
  -8  21   3       15.91       13.39     28.41 o 
  -7  21   3        2.41       -2.91     27.76 o 
  -6  21   3      125.05      154.27     27.45 o 
  -5  21   3       87.19       94.84     28.05 o 
  -4  21   3       11.12       24.57     24.98 o 
  -3  21   3     4997.44     4989.13     41.14 o 
  -2  21   3       67.78       79.99     23.36 o 
  -1  21   3       43.49       42.38     24.53 o 
   0  21   3      104.17      111.82     22.25 o 
   1  21   3      816.72      850.94     30.62 o 
   2  21   3      211.25      184.15     25.61 o 
   3  21   3      637.30      665.32     29.59 o 
   4  21   3       24.51       17.39     28.85 o 
   5  21   3       50.72       58.93     27.18 o 
   6  21   3      303.16      405.05     30.50 o 
   7  21   3     1641.83     1701.71     37.28 o 
   8  21   3        6.54        1.14     30.79 o 
   9  21   3        5.47        9.00     35.26 o 
 -10  22   3      875.31      820.58     39.22 o 
  -9  22   3        0.29       17.19     35.44 o 
  -8  22   3      125.00      146.75     32.29 o 
  -7  22   3        0.10        5.97     31.28 o 
  -6  22   3      336.51      320.63     30.65 o 
  -5  22   3      322.25      350.89     29.66 o 
  -4  22   3     3373.12     3448.75     36.07 o 
  -3  22   3      348.46      409.75     28.92 o 
  -2  22   3        0.94       22.93     26.29 o 
  -1  22   3      656.57      621.51     27.00 o 
   0  22   3      174.87      164.97     27.67 o 
   1  22   3      426.95      390.71     25.92 o 
   2  22   3     3959.92     4230.10     45.91 o 
   3  22   3      996.22      981.30     33.07 o 
   4  22   3     1583.08     1787.49     33.61 o 
   5  22   3      475.27      512.78     34.67 o 
   6  22   3       59.00       54.90     30.84 o 
   7  22   3      324.74      387.46     33.07 o 
   8  22   3     1288.76     1146.06     40.88 o 
  -9  23   3     2341.25     2129.16     46.00 o 
  -8  23   3      735.55      684.09     33.60 o 
  -7  23   3      131.96      150.42     32.02 o 
  -6  23   3      110.69       71.45     29.92 o 
  -5  23   3      370.40      409.16     28.34 o 
  -4  23   3      857.81      926.02     29.47 o 
  -3  23   3     1076.22     1117.97     30.55 o 
  -2  23   3     1807.42     1840.34     29.06 o 
  -1  23   3      310.96      378.23     28.21 o 
   0  23   3      359.52      403.44     26.84 o 
   1  23   3       12.16       34.56     29.27 o 
   2  23   3      228.68      267.64     27.28 o 
   3  23   3        0.66        4.65     31.71 o 
   4  23   3     1626.25     1655.02     33.54 o 
   5  23   3        7.94       20.31     28.77 o 
   6  23   3       26.40       45.08     33.80 o 
   7  23   3      111.33      145.87     33.41 o 
  -8  24   3     1682.10     1506.42     48.60 o 
  -7  24   3      541.45      571.57     33.34 o 
  -6  24   3       76.54       75.18     30.48 o 
  -5  24   3      906.79      998.61     34.27 o 
  -4  24   3      244.13      239.38     31.50 o 
  -3  24   3       59.78       81.74     30.79 o 
  -2  24   3     4330.50     4499.94     48.11 o 
  -1  24   3     1198.35     1232.98     31.18 o 
   0  24   3     1054.86     1125.65     32.70 o 
   1  24   3      735.04      790.20     33.16 o 
   2  24   3     1098.11     1194.74     33.43 o 
   3  24   3     1852.07     2138.23     43.19 o 
   4  24   3     3595.65     3490.50     39.15 o 
   5  24   3      531.74      471.80     35.35 o 
   6  24   3     2632.58     2342.08     50.83 o 
  -7  25   3     1751.10     1353.98     69.82 o 
  -6  25   3       22.75       63.16     36.17 o 
  -5  25   3      183.99      150.28     31.59 o 
  -4  25   3      335.75      368.57     30.06 o 
  -3  25   3     1051.54     1051.98     29.28 o 
  -2  25   3      780.17      819.72     33.65 o 
  -1  25   3      760.14      732.97     31.73 o 
   0  25   3        2.37       20.42     29.27 o 
   1  25   3      312.24      322.64     28.08 o 
   2  25   3       42.42       60.99     31.77 o 
   3  25   3     1676.38     1555.51     34.70 o 
   4  25   3      216.28      180.65     34.48 o 
   5  25   3      126.09      126.69     36.11 o 
  -5  26   3      347.75      370.87     35.12 o 
  -4  26   3        1.61       29.25     33.57 o 
  -3  26   3     1173.41     1235.27     36.22 o 
  -2  26   3     5829.15     5410.14     90.33 o 
  -1  26   3     1432.11     1407.52     34.01 o 
   0  26   3     2402.15     2388.43     56.38 o 
   1  26   3      168.81      187.82     33.11 o 
   2  26   3        1.89        7.82     31.47 o 
   3  26   3       97.38      112.53     33.62 o 
   4  26   3     3960.09     3816.39     85.51 o 
  -2  27   3      150.73      126.93     32.79 o 
  -1  27   3      248.25      213.73     33.28 o 
   0  27   3       23.64       25.04     31.27 o 
   1  27   3      552.96      473.68     34.51 o 
 -16   0   4      685.93      643.35     61.50 o 
 -14   0   4      233.04      303.77     50.61 o 
 -12   0   4    12773.17    12902.54    351.97 o 
 -10   0   4    21842.13    21143.12    373.01 o 
  -8   0   4       58.58       66.70     32.63 o 
  -6   0   4     7185.43     7110.38    129.04 o 
  -4   0   4    76976.36    73025.90   1787.75 o 
  -2   0   4     5232.02     5520.97    132.15 o 
   0   0   4    82118.28    78791.95   1204.69 o 
   2   0   4    72723.28    64313.43   1155.70 o 
   4   0   4    31263.91    29190.35    490.96 o 
   6   0   4       26.48       63.43     38.19 o 
   8   0   4    12750.63    12821.05     91.99 o 
  10   0   4     7522.25     7569.12     79.51 o 
  12   0   4      186.14      258.67     61.63 o 
  14   0   4     2262.68     2336.01    163.19 o 
 -16   1   4       47.25       63.76     34.70 o 
 -15   1   4     2032.05     2195.66     51.14 o 
 -14   1   4       33.47       77.25     35.42 o 
 -13   1   4      118.54      172.22     41.53 o 
 -12   1   4     1590.76     1752.67     42.56 o 
 -11   1   4     2862.42     2814.50     44.37 o 
 -10   1   4    10750.93    10673.72     78.14 o 
  -9   1   4     5848.34     5492.79     55.43 o 
  -8   1   4     1242.23     1201.83     30.74 o 
  -7   1   4     2480.41     2485.19     35.16 o 
  -6   1   4     3670.22     3610.38     49.74 o 
  -5   1   4      109.60      126.98     25.04 o 
  -4   1   4     4045.32     4478.05     85.94 o 
  -3   1   4    36978.23    36325.20    574.38 o 
  -2   1   4     1501.49     1166.82     27.87 o 
  -1   1   4    17149.05    18587.83    233.26 o 
   0   1   4    22721.69    23280.34    245.70 o 
   1   1   4    42168.89    40840.62    584.17 o 
   2   1   4     1308.66     1543.04     32.11 o 
   3   1   4     2530.15     2713.71     50.31 o 
   4   1   4     1760.18     1838.40     33.14 o 
   5   1   4     1097.04     1347.09     31.64 o 
   6   1   4        6.37       34.53     25.29 o 
   7   1   4    11482.13    10906.18    144.83 o 
   8   1   4     4068.31     3898.16     43.54 o 
   9   1   4      844.62      813.51     37.95 o 
  10   1   4     1275.20     1278.08     40.80 o 
  11   1   4      596.78      665.37     39.75 o 
  12   1   4      114.96      153.72     43.42 o 
  13   1   4     1647.68     1754.46     52.36 o 
  14   1   4     1079.57     1018.75     42.11 o 
 -16   2   4       14.08       13.36     40.58 o 
 -15   2   4       44.74       78.48     41.33 o 
 -14   2   4       19.20       21.72     32.89 o 
 -13   2   4      562.56      623.08     38.60 o 
 -12   2   4     3262.94     3412.14     46.35 o 
 -11   2   4     7674.16     7433.63     52.30 o 
 -10   2   4     2394.51     2593.74     34.85 o 
  -9   2   4     2117.36     1959.81     32.74 o 
  -8   2   4     1377.59     1314.20     28.46 o 
  -7   2   4        1.81        5.53     23.68 o 
  -6   2   4    33958.45    33608.57    393.06 o 
  -5   2   4     9233.90     9127.71    153.39 o 
  -4   2   4    32680.86    30875.31    465.32 o 
  -3   2   4    13677.56    13746.14    168.80 o 
  -2   2   4      695.27      605.16     25.79 o 
  -1   2   4     4227.23     4864.89     58.63 o 
   0   2   4    10668.98    11498.04    140.54 o 
   1   2   4    29623.06    30494.63    276.29 o 
   2   2   4    27142.11    25909.36    283.21 o 
   3   2   4    35172.78    34029.81    526.52 o 
   4   2   4    10013.25    10490.77    165.91 o 
   5   2   4      577.89      582.34     26.32 o 
   6   2   4     3991.68     4291.78     50.68 o 
   7   2   4      531.20      579.20     29.99 o 
   8   2   4     5711.40     5704.48     63.10 o 
   9   2   4     9356.57     9482.20     84.20 o 
  10   2   4     5330.07     5308.98     53.33 o 
  11   2   4     1255.29     1415.24     43.19 o 
  12   2   4       13.44       13.96     38.46 o 
  13   2   4      754.96      725.47     49.19 o 
  14   2   4      896.02      922.85     46.05 o 
 -16   3   4     1178.69     1196.43     53.31 o 
 -15   3   4      142.68      210.92     38.00 o 
 -14   3   4        5.88       11.03     35.81 o 
 -13   3   4     3215.62     3535.62     95.16 o 
 -12   3   4      410.85      538.56     36.19 o 
 -11   3   4     5392.84     5935.35     73.04 o 
 -10   3   4     3078.91     2851.87     37.25 o 
  -9   3   4      108.62      155.57     25.85 o 
  -8   3   4     5170.24     5170.65     86.90 o 
  -7   3   4      526.33      531.55     22.61 o 
  -6   3   4    11686.17    11847.70    151.08 o 
  -5   3   4     9738.57     9494.36    130.77 o 
  -4   3   4      321.60      306.09     23.19 o 
  -3   3   4      825.01      827.77     26.18 o 
  -2   3   4     1660.75     1722.19     29.47 o 
  -1   3   4      195.07      205.99     23.56 o 
   0   3   4    11234.84    11769.67    102.17 o 
   1   3   4      634.72      493.73     26.67 o 
   2   3   4    17387.26    17106.78    207.03 o 
   3   3   4     4474.44     4086.87     55.31 o 
   4   3   4     3404.15     3538.13     50.52 o 
   5   3   4     3261.56     3592.86     41.58 o 
   6   3   4      174.58      236.66     24.37 o 
   7   3   4      162.47      129.24     28.69 o 
   8   3   4     1476.64     1554.46     33.92 o 
   9   3   4      153.03      117.67     31.85 o 
  10   3   4      568.84      609.87     38.09 o 
  11   3   4        1.27       15.15     41.03 o 
  12   3   4       45.63       74.80     38.86 o 
  13   3   4      366.93      433.30     43.57 o 
  14   3   4     3254.13     3198.03     76.66 o 
 -16   4   4      674.16      657.32     46.50 o 
 -15   4   4        4.94       15.24     37.70 o 
 -14   4   4     2929.76     3021.97     59.31 o 
 -13   4   4       15.50       30.43     37.09 o 
 -12   4   4        3.66       15.62     29.93 o 
 -11   4   4       35.25       28.55     32.72 o 
 -10   4   4     1337.80     1258.45     29.95 o 
  -9   4   4     1072.89     1169.56     28.85 o 
  -8   4   4     1961.87     2096.88     29.54 o 
  -7   4   4     3909.81     3507.57     34.30 o 
  -6   4   4    12026.84    12141.57    128.76 o 
  -5   4   4      472.12      416.34     22.42 o 
  -4   4   4       89.80      148.63     22.02 o 
  -3   4   4      239.57      172.95     23.26 o 
  -2   4   4      437.36      264.51     20.42 o 
  -1   4   4       76.70      105.54     22.44 o 
   0   4   4     7385.19     6495.15     49.17 o 
   1   4   4      162.97      163.96     24.65 o 
   2   4   4     2797.59     2957.45     38.11 o 
   3   4   4    10709.74    10916.17    166.06 o 
   4   4   4     1197.66     1105.88     30.25 o 
   5   4   4      344.75      369.17     26.62 o 
   6   4   4      616.20      382.66     26.06 o 
   7   4   4        0.24        7.15     25.91 o 
   8   4   4     2243.94     2266.58     37.02 o 
   9   4   4     4747.32     4741.13     75.37 o 
  10   4   4        9.29       19.45     35.46 o 
  11   4   4       11.04       30.28     37.10 o 
  12   4   4     1665.59     1683.51     45.74 o 
  13   4   4      546.33      598.10     48.36 o 
  14   4   4      524.37      453.33     46.79 o 
 -16   5   4      249.59      246.51     51.31 o 
 -15   5   4      191.48      245.90     43.08 o 
 -14   5   4      310.86      399.31     40.40 o 
 -13   5   4     3263.59     3510.90     47.86 o 
 -12   5   4     1787.08     1972.82     34.44 o 
 -11   5   4    12702.60    12604.60    176.85 o 
 -10   5   4      342.07      452.10     27.17 o 
  -9   5   4       13.90       24.51     26.24 o 
  -8   5   4      664.36      731.77     24.96 o 
  -7   5   4     4245.73     4421.97     37.31 o 
  -6   5   4     4899.80     4666.34     43.96 o 
  -5   5   4     5043.41     4291.93     55.81 o 
  -4   5   4      735.64     1008.30     26.54 o 
  -3   5   4       19.34       41.94     20.51 o 
  -2   5   4      105.83      119.08     22.00 o 
  -1   5   4     1410.58     1482.72     29.15 o 
   0   5   4     2931.44     2984.99     36.33 o 
   1   5   4     7370.41     7178.87     61.75 o 
   2   5   4     6805.42     6483.11     77.08 o 
   3   5   4      170.63      233.77     25.15 o 
   4   5   4      531.02      676.64     28.37 o 
   5   5   4      472.72      301.81     26.15 o 
   6   5   4     2001.88     1966.99     33.60 o 
   7   5   4      469.26      614.83     29.07 o 
   8   5   4       21.10       25.19     29.79 o 
   9   5   4       99.36      131.27     30.90 o 
  10   5   4      114.67      137.68     35.38 o 
  11   5   4     2946.99     3119.94     65.64 o 
  12   5   4        0.28       15.40     39.56 o 
  13   5   4      531.70      658.04     50.39 o 
  14   5   4       10.17       22.02     51.12 o 
 -16   6   4       81.49      108.29     45.48 o 
 -15   6   4      466.77      452.63     39.89 o 
 -14   6   4     2560.36     2682.23     45.24 o 
 -13   6   4      242.38      252.24     32.47 o 
 -12   6   4     2630.37     2590.65     58.03 o 
 -11   6   4     2542.22     2501.93     42.72 o 
 -10   6   4      101.85       60.67     24.27 o 
  -9   6   4        3.76       27.50     24.76 o 
  -8   6   4     5716.75     5384.84     55.68 o 
  -7   6   4     3912.57     3610.03     41.08 o 
  -6   6   4    23462.85    22435.95    198.43 o 
  -5   6   4    11027.59    12395.35     56.92 o 
  -4   6   4     3942.20     4164.94     35.03 o 
  -3   6   4      618.67      641.69     27.52 o 
  -2   6   4     3971.51     4202.58     41.20 o 
  -1   6   4    18678.88    17878.63    112.68 o 
   0   6   4    34098.29    33407.45    170.02 o 
   1   6   4      100.70       83.38     22.99 o 
   2   6   4     7522.43     7181.80     64.58 o 
   3   6   4     6801.18     7187.56     63.51 o 
   4   6   4     1389.48     1395.21     29.91 o 
   5   6   4     2954.52     2593.66     37.72 o 
   6   6   4     1707.37     1609.67     31.22 o 
   7   6   4     2527.48     2521.18     36.34 o 
   8   6   4     7636.76     7629.00    123.90 o 
   9   6   4     1152.35     1174.23     36.83 o 
  10   6   4     1635.34     1734.28     45.32 o 
  11   6   4       61.59       79.37     37.88 o 
  12   6   4     1167.29     1296.79     44.46 o 
  13   6   4     2469.79     2546.94     62.23 o 
  14   6   4     1405.67     1367.34     58.52 o 
 -16   7   4      131.85      136.19     51.30 o 
 -15   7   4      321.18      339.74     39.48 o 
 -14   7   4     2070.74     2147.05     47.04 o 
 -13   7   4        1.01       12.97     36.70 o 
 -12   7   4     8091.41     8026.13    114.79 o 
 -11   7   4     4230.40     3958.03     56.70 o 
 -10   7   4     2216.02     1941.19     35.39 o 
  -9   7   4     1237.82     1073.49     29.15 o 
  -8   7   4      109.85      106.01     26.28 o 
  -7   7   4      190.46      191.74     23.29 o 
  -6   7   4    18682.76    18300.83    153.14 o 
  -5   7   4      778.17      779.30     24.74 o 
  -4   7   4     4153.99     4538.56     61.36 o 
  -3   7   4     1790.86     1774.54     28.69 o 
  -2   7   4     5348.66     5591.17     40.97 o 
  -1   7   4      480.81      600.88     23.45 o 
   0   7   4     6730.99     6175.69     45.28 o 
   1   7   4        0.07        7.75     22.60 o 
   2   7   4    15806.22    16214.14    112.43 o 
   3   7   4      379.30      359.40     27.17 o 
   4   7   4    10578.38    10241.73     76.86 o 
   5   7   4     2932.44     2856.90     43.93 o 
   6   7   4       68.38       50.64     24.32 o 
   7   7   4      190.69      256.82     26.43 o 
   8   7   4     5429.87     5377.37     80.35 o 
   9   7   4     4351.60     4255.31     93.75 o 
  10   7   4     4169.31     4328.43     64.85 o 
  11   7   4     1480.71     1418.99     41.78 o 
  12   7   4      814.73      842.16     41.03 o 
  13   7   4     1687.16     1737.67     53.31 o 
  14   7   4     1555.28     1498.60     67.92 o 
 -15   8   4      408.50      425.03     44.48 o 
 -14   8   4        8.99       22.70     36.66 o 
 -13   8   4      318.31      368.58     30.37 o 
 -12   8   4     2444.32     2696.50     48.01 o 
 -11   8   4       67.73       31.15     28.58 o 
 -10   8   4     8318.80     8474.69    140.18 o 
  -9   8   4     2439.20     2320.84     41.93 o 
  -8   8   4       12.35       20.85     23.88 o 
  -7   8   4     6624.19     6270.24     52.82 o 
  -6   8   4     6296.97     6457.72     60.40 o 
  -5   8   4     1782.70     2080.27     29.26 o 
  -4   8   4    23360.00    22361.35    218.60 o 
  -3   8   4     1580.32     1935.64     28.04 o 
  -2   8   4     9521.44     9554.31     56.97 o 
  -1   8   4    30740.05    30738.88    191.50 o 
   0   8   4     5598.15     5940.97     41.42 o 
   1   8   4     8688.25     8308.24     73.04 o 
   2   8   4    43357.98    43505.71    218.56 o 
   3   8   4      203.80      277.80     24.21 o 
   4   8   4     5302.78     5524.78     42.44 o 
   5   8   4     6953.98     6881.11     93.47 o 
   6   8   4       31.43       45.03     26.57 o 
   7   8   4    14199.98    14134.50    220.82 o 
   8   8   4    11078.39    10605.08    122.04 o 
   9   8   4      516.37      500.18     30.50 o 
  10   8   4     5133.71     5202.86     98.15 o 
  11   8   4     1279.50     1328.78     43.14 o 
  12   8   4        8.46       10.26     39.71 o 
  13   8   4     3897.05     3896.79    136.16 o 
  14   8   4      592.55      584.41     57.21 o 
 -15   9   4     2476.63     2454.05     92.12 o 
 -14   9   4      540.62      526.85     41.93 o 
 -13   9   4      892.27      824.66     38.37 o 
 -12   9   4     2272.69     2224.15     42.36 o 
 -11   9   4      558.60      671.14     36.36 o 
 -10   9   4      162.90      169.24     24.41 o 
  -9   9   4     8794.25     8936.40    121.12 o 
  -8   9   4      269.30      241.09     26.21 o 
  -7   9   4     1077.56     1216.33     27.72 o 
  -6   9   4      779.47      714.46     26.54 o 
  -5   9   4     3871.51     4074.41     50.67 o 
  -4   9   4     3210.35     3580.90     37.82 o 
  -3   9   4    12429.48    12136.87    100.89 o 
  -2   9   4      152.83      139.63     22.07 o 
  -1   9   4      944.71     1216.86     26.01 o 
   0   9   4     1234.35     1276.14     24.15 o 
   1   9   4    10897.48    10028.54     50.53 o 
   2   9   4      417.35      444.18     28.36 o 
   3   9   4     4846.63     4828.70     40.83 o 
   4   9   4      642.85      608.69     27.16 o 
   5   9   4     1444.21     1306.18     29.72 o 
   6   9   4      773.43      822.71     32.00 o 
   7   9   4     5436.80     5281.41     77.20 o 
   8   9   4      674.35      669.50     31.46 o 
   9   9   4     2448.61     2555.11     40.89 o 
  10   9   4     2954.77     2985.31     50.93 o 
  11   9   4      407.63      446.38     34.19 o 
  12   9   4      517.98      566.71     40.17 o 
  13   9   4     1941.37     1995.71     67.86 o 
 -15  10   4       79.08       94.31     45.15 o 
 -14  10   4     1413.02     1364.15     40.80 o 
 -13  10   4      827.24      881.68     35.23 o 
 -12  10   4      994.00     1034.58     30.63 o 
 -11  10   4     2811.40     2973.30     43.90 o 
 -10  10   4     5531.97     5657.92     60.92 o 
  -9  10   4     5477.42     5516.64     45.42 o 
  -8  10   4     2412.17     2271.50     29.71 o 
  -7  10   4     1510.79     1496.95     27.61 o 
  -6  10   4       61.98       79.00     20.59 o 
  -5  10   4     7034.86     6830.57     69.60 o 
  -4  10   4    23176.74    22073.61    213.85 o 
  -3  10   4    13949.01    13455.14     91.93 o 
  -2  10   4      108.01      128.33     19.98 o 
  -1  10   4     3288.56     2996.35     30.15 o 
   0  10   4     1545.33     1495.50     29.09 o 
   1  10   4      122.25      109.59     21.85 o 
   2  10   4    17898.24    17801.49    117.14 o 
   3  10   4    10181.48    10605.81    109.74 o 
   4  10   4     2342.42     2337.94     36.74 o 
   5  10   4     5353.96     5530.31     80.00 o 
   6  10   4     4555.47     4627.41     62.84 o 
   7  10   4      605.23      556.95     26.77 o 
   8  10   4     8238.54     8131.84    106.20 o 
   9  10   4     5233.14     5186.71     92.51 o 
  10  10   4     2218.17     2124.59     41.43 o 
  11  10   4     2187.18     2347.34     46.33 o 
  12  10   4      405.55      434.81     48.83 o 
  13  10   4      594.57      638.87     51.99 o 
 -15  11   4      301.72      247.32     44.42 o 
 -14  11   4     1220.01     1273.17     40.13 o 
 -13  11   4        1.10        1.34     30.93 o 
 -12  11   4      158.19      171.23     29.58 o 
 -11  11   4     1707.15     1882.74     33.52 o 
 -10  11   4      525.50      615.91     26.86 o 
  -9  11   4     2975.04     3062.31     31.14 o 
  -8  11   4     3632.89     3590.57     34.26 o 
  -7  11   4       10.29       24.68     25.65 o 
  -6  11   4        2.42       12.15     22.10 o 
  -5  11   4      613.44      592.50     23.78 o 
  -4  11   4       91.20      111.60     23.26 o 
  -3  11   4     7713.34     7587.38     53.52 o 
  -2  11   4    14050.27    14519.12     88.89 o 
  -1  11   4      391.69      290.73     21.74 o 
   0  11   4      192.04      166.39     21.45 o 
   1  11   4     2231.26     2360.25     30.97 o 
   2  11   4     4668.39     4613.20     38.25 o 
   3  11   4     5329.16     5502.06     73.92 o 
   4  11   4      482.60      489.51     26.48 o 
   5  11   4     1866.27     1854.41     33.46 o 
   6  11   4       20.83       14.96     27.20 o 
   7  11   4     5179.30     5047.89     87.87 o 
   8  11   4    10276.26    10471.60    118.60 o 
   9  11   4      273.77      262.16     27.58 o 
  10  11   4       54.41       67.68     29.06 o 
  11  11   4      689.92      722.54     35.48 o 
  12  11   4      165.29      156.89     40.00 o 
  13  11   4      105.98       93.05     42.38 o 
 -14  12   4       24.29       22.73     37.31 o 
 -13  12   4      186.80      226.10     33.81 o 
 -12  12   4      254.52      239.65     32.69 o 
 -11  12   4     5523.45     5386.92     66.33 o 
 -10  12   4      649.69      722.16     29.90 o 
  -9  12   4      315.71      374.31     27.92 o 
  -8  12   4      429.34      444.43     26.38 o 
  -7  12   4      996.34      838.05     26.97 o 
  -6  12   4       95.53       62.07     25.69 o 
  -5  12   4     4266.98     4351.70     39.63 o 
  -4  12   4      254.52      232.97     24.30 o 
  -3  12   4    22406.77    22000.97    176.40 o 
  -2  12   4     1855.34     2178.45     27.02 o 
  -1  12   4     2224.72     2287.34     28.79 o 
   0  12   4     4173.40     4192.42     32.98 o 
   1  12   4     5134.68     5101.58     37.81 o 
   2  12   4     1946.66     1870.09     29.16 o 
   3  12   4    20833.24    20060.66    141.23 o 
   4  12   4       30.03       53.88     25.00 o 
   5  12   4       60.00       50.05     24.25 o 
   6  12   4       29.44       24.65     24.28 o 
   7  12   4     1615.71     1661.15     31.01 o 
   8  12   4     1832.51     1957.60     52.75 o 
   9  12   4     7882.20     7894.09    131.28 o 
  10  12   4        2.84        6.58     30.20 o 
  11  12   4     2837.44     2826.09     41.54 o 
  12  12   4      350.20      345.35     40.25 o 
  13  12   4       92.87      125.15     43.05 o 
 -14  13   4     3098.65     2822.79     45.44 o 
 -13  13   4      990.17      923.31     34.95 o 
 -12  13   4      651.42      733.85     32.29 o 
 -11  13   4     3790.06     3688.44     37.36 o 
 -10  13   4     3357.05     3316.15     33.51 o 
  -9  13   4      959.38     1034.47     29.69 o 
  -8  13   4     9152.72     9344.28    106.40 o 
  -7  13   4      833.24      822.44     26.41 o 
  -6  13   4      503.82      540.72     23.63 o 
  -5  13   4    12357.77    11616.84    112.76 o 
  -4  13   4       37.30       48.30     24.92 o 
  -3  13   4     3947.70     3880.78     44.67 o 
  -2  13   4    11806.32    11836.86     98.98 o 
  -1  13   4      191.21      218.07     23.17 o 
   0  13   4     1057.86      955.34     25.26 o 
   1  13   4     2892.25     3052.77     32.50 o 
   2  13   4       54.03       77.38     26.35 o 
   3  13   4      918.44      962.73     26.11 o 
   4  13   4     1910.13     1961.93     32.67 o 
   5  13   4     3531.94     3304.68     35.74 o 
   6  13   4       50.60       46.95     26.01 o 
   7  13   4      588.20      686.88     31.03 o 
   8  13   4      821.58      737.21     30.28 o 
   9  13   4       61.54       90.13     29.58 o 
  10  13   4      250.72      245.64     32.52 o 
  11  13   4       42.65       63.98     31.92 o 
  12  13   4        0.14       24.53     41.80 o 
 -14  14   4     1075.29     1015.99     37.53 o 
 -13  14   4      145.27      203.70     33.69 o 
 -12  14   4      279.77      382.40     30.34 o 
 -11  14   4      136.05      156.41     29.74 o 
 -10  14   4      671.36      662.42     29.48 o 
  -9  14   4      885.57      852.97     28.09 o 
  -8  14   4     3015.00     2897.62     43.05 o 
  -7  14   4     2859.22     2648.63     38.68 o 
  -6  14   4     2572.06     2550.10     30.58 o 
  -5  14   4     8388.61     7899.20     67.83 o 
  -4  14   4      677.76      591.63     23.81 o 
  -3  14   4      517.07      498.60     26.92 o 
  -2  14   4     1509.54     1644.65     27.91 o 
  -1  14   4     1788.17     1822.53     30.62 o 
   0  14   4    12775.16    12522.54     70.16 o 
   1  14   4      117.18      125.29     26.28 o 
   2  14   4      701.29      767.92     24.85 o 
   3  14   4     2392.13     2344.39     32.04 o 
   4  14   4        3.24       16.54     27.11 o 
   5  14   4     2167.82     2246.28     33.05 o 
   6  14   4    11970.13    11963.69    201.70 o 
   7  14   4     1960.95     2057.39     33.85 o 
   8  14   4     1177.69     1162.09     34.00 o 
   9  14   4      427.46      515.87     32.97 o 
  10  14   4      214.22      289.94     33.48 o 
  11  14   4     1230.21     1182.64     37.67 o 
  12  14   4      426.31      405.54     37.16 o 
 -13  15   4       83.17       90.89     30.75 o 
 -12  15   4     5217.80     5144.44     81.14 o 
 -11  15   4      462.26      477.00     31.76 o 
 -10  15   4      308.02      269.66     27.94 o 
  -9  15   4     1343.17     1253.89     30.68 o 
  -8  15   4     1243.70     1272.91     29.70 o 
  -7  15   4       41.56       53.60     25.70 o 
  -6  15   4     5890.99     6006.03     68.39 o 
  -5  15   4     2374.11     2348.85     30.50 o 
  -4  15   4      676.86      654.36     24.15 o 
  -3  15   4      698.51      732.92     22.92 o 
  -2  15   4     1175.99     1307.02     27.35 o 
  -1  15   4     1383.58     1331.73     26.50 o 
   0  15   4     3319.22     3274.20     30.80 o 
   1  15   4     3171.84     3211.34     32.33 o 
   2  15   4      316.70      321.68     22.96 o 
   3  15   4        5.78       33.89     23.94 o 
   4  15   4     2985.45     2845.03     38.29 o 
   5  15   4     2672.85     2679.02     33.33 o 
   6  15   4      191.21      206.37     25.36 o 
   7  15   4      234.74      305.76     30.96 o 
   8  15   4     2422.81     2364.40     35.94 o 
   9  15   4       19.12       15.51     28.31 o 
  10  15   4     1116.68     1147.60     35.24 o 
  11  15   4     1718.06     1642.44     42.04 o 
  12  15   4      710.21      655.66     42.48 o 
 -13  16   4     1272.18     1249.81     40.10 o 
 -12  16   4      326.69      312.36     32.95 o 
 -11  16   4      249.82      226.85     29.54 o 
 -10  16   4        0.66        6.27     31.04 o 
  -9  16   4      568.86      603.43     26.94 o 
  -8  16   4      311.57      334.63     26.15 o 
  -7  16   4    12198.99    12100.79     96.18 o 
  -6  16   4      880.07      955.07     29.39 o 
  -5  16   4        9.97       11.12     25.20 o 
  -4  16   4        5.82        8.19     23.38 o 
  -3  16   4       13.79       48.47     22.97 o 
  -2  16   4      773.63      718.04     26.15 o 
  -1  16   4    19508.69    19293.00    162.40 o 
   0  16   4     2209.69     2166.65     27.43 o 
   1  16   4     3443.43     3561.50     34.19 o 
   2  16   4     1727.36     1796.53     28.29 o 
   3  16   4      307.02      309.04     25.63 o 
   4  16   4     2803.94     2821.63     35.86 o 
   5  16   4    12324.14    12716.86    134.28 o 
   6  16   4       56.78       97.41     27.81 o 
   7  16   4     4356.35     4589.82     73.92 o 
   8  16   4      637.36      622.89     31.42 o 
   9  16   4        8.41       17.15     33.02 o 
  10  16   4      188.32      192.74     33.75 o 
  11  16   4     1070.47     1022.44     37.12 o 
 -13  17   4      295.46      235.47     36.75 o 
 -12  17   4     3923.06     3847.16     90.49 o 
 -11  17   4        5.73       25.11     31.70 o 
 -10  17   4       18.23       32.05     25.50 o 
  -9  17   4     1115.48     1216.50     28.41 o 
  -8  17   4       93.06       77.86     27.77 o 
  -7  17   4       44.29       67.80     28.04 o 
  -6  17   4     7733.99     7641.99     89.36 o 
  -5  17   4      768.79      867.09     27.13 o 
  -4  17   4      340.30      366.34     23.69 o 
  -3  17   4      150.02      188.46     25.06 o 
  -2  17   4     4839.21     4478.44     41.19 o 
  -1  17   4       78.40       75.86     23.74 o 
   0  17   4        2.63       12.89     26.18 o 
   1  17   4      937.38      925.59     26.29 o 
   2  17   4     1317.65     1410.22     27.36 o 
   3  17   4       21.44       39.52     23.77 o 
   4  17   4     5355.80     5536.87     61.65 o 
   5  17   4      251.62      228.33     25.23 o 
   6  17   4        0.30       -0.47     26.75 o 
   7  17   4      307.79      344.96     30.30 o 
   8  17   4     1164.42     1192.90     32.50 o 
   9  17   4       44.19       29.18     32.58 o 
  10  17   4     3282.86     3234.50     56.52 o 
  11  17   4      178.34      182.57     39.49 o 
 -12  18   4        3.86        3.73     36.94 o 
 -11  18   4      390.21      375.35     32.19 o 
 -10  18   4      646.88      523.13     30.40 o 
  -9  18   4     2334.33     2476.32     36.45 o 
  -8  18   4     2124.01     2051.48     30.97 o 
  -7  18   4     3700.85     3820.92     48.65 o 
  -6  18   4        0.19       19.28     25.20 o 
  -5  18   4     1871.88     1749.00     30.10 o 
  -4  18   4     1856.24     1877.49     28.46 o 
  -3  18   4     2639.48     2424.18     30.31 o 
  -2  18   4     1449.97     1421.94     27.75 o 
  -1  18   4     9343.84     9193.90     42.86 o 
   0  18   4     3960.30     3843.63     33.72 o 
   1  18   4     4428.08     4561.71     35.04 o 
   2  18   4     2102.41     2001.41     31.81 o 
   3  18   4     3201.33     3153.76     35.12 o 
   4  18   4      314.72      253.23     27.07 o 
   5  18   4     9737.68     9663.94    111.03 o 
   6  18   4     2387.17     2485.09     35.76 o 
   7  18   4     5128.01     4958.98     61.46 o 
   8  18   4      344.72      334.65     32.51 o 
   9  18   4      228.46      231.17     36.45 o 
  10  18   4     1073.08      935.75     38.86 o 
 -12  19   4      956.43      810.38     37.95 o 
 -11  19   4        0.68       24.11     35.07 o 
 -10  19   4      458.47      557.73     34.86 o 
  -9  19   4     4142.74     4168.21     65.07 o 
  -8  19   4     1020.45     1141.34     29.47 o 
  -7  19   4       99.97       90.55     28.35 o 
  -6  19   4      556.33      532.14     29.91 o 
  -5  19   4      860.16      872.72     31.40 o 
  -4  19   4      644.73      650.20     25.77 o 
  -3  19   4     7867.19     7808.87     78.96 o 
  -2  19   4      721.09      682.47     26.29 o 
  -1  19   4     1355.04     1202.99     25.48 o 
   0  19   4      470.07      455.64     24.97 o 
   1  19   4     2846.78     3048.58     33.54 o 
   2  19   4      690.55      712.72     28.47 o 
   3  19   4     1727.92     1714.15     32.66 o 
   4  19   4      173.49      225.39     31.16 o 
   5  19   4     1181.63     1288.17     30.17 o 
   6  19   4      235.54      258.95     33.17 o 
   7  19   4      646.32      623.30     35.55 o 
   8  19   4      639.20      661.43     30.97 o 
   9  19   4        1.09       39.34     34.15 o 
  10  19   4      742.52      640.14     35.48 o 
 -11  20   4     1431.62     1245.76     37.75 o 
 -10  20   4       86.10      132.03     35.13 o 
  -9  20   4     1575.70     1552.82     33.02 o 
  -8  20   4     5026.78     5220.73     62.14 o 
  -7  20   4       47.21       72.11     27.33 o 
  -6  20   4      134.77      138.22     28.55 o 
  -5  20   4      818.84      887.53     32.14 o 
  -4  20   4     1014.09     1036.99     31.25 o 
  -3  20   4     4456.81     4528.49     39.32 o 
  -2  20   4     4118.60     4109.48     34.79 o 
  -1  20   4      316.32      342.25     25.73 o 
   0  20   4     1771.16     1874.34     27.15 o 
   1  20   4      128.45      117.41     29.24 o 
   2  20   4      635.85      625.08     29.27 o 
   3  20   4     8403.43     8306.79    111.76 o 
   4  20   4       63.85       66.89     28.25 o 
   5  20   4     1584.88     1650.04     34.79 o 
   6  20   4     2985.89     2831.93     37.28 o 
   7  20   4       52.70       77.43     30.49 o 
   8  20   4        0.12       12.60     32.04 o 
   9  20   4     1905.82     1753.71     54.77 o 
 -10  21   4     1950.67     1677.62     36.82 o 
  -9  21   4       20.36       32.16     30.78 o 
  -8  21   4     2567.36     2431.75     35.76 o 
  -7  21   4        3.22        4.58     29.44 o 
  -6  21   4       45.52       85.00     28.04 o 
  -5  21   4       13.65       23.26     26.83 o 
  -4  21   4      256.42      316.14     32.27 o 
  -3  21   4      456.52      469.52     27.74 o 
  -2  21   4     4179.72     4255.02     36.61 o 
  -1  21   4      132.59      131.89     27.42 o 
   0  21   4       25.29       20.93     27.28 o 
   1  21   4        8.28       23.60     29.68 o 
   2  21   4      881.02      892.22     28.28 o 
   3  21   4      556.32      569.03     31.03 o 
   4  21   4      883.62      991.50     31.35 o 
   5  21   4       39.23      102.67     29.90 o 
   6  21   4      488.06      550.33     31.11 o 
   7  21   4       43.37       47.41     32.30 o 
   8  21   4     1879.23     1760.96     40.34 o 
   9  21   4       50.80       53.52     50.09 o 
 -10  22   4      266.05      198.53     44.67 o 
  -9  22   4     1634.01     1511.61     35.99 o 
  -8  22   4        4.74        6.27     31.99 o 
  -7  22   4      449.04      532.75     29.40 o 
  -6  22   4      262.64      297.22     32.03 o 
  -5  22   4      291.08      273.27     29.76 o 
  -4  22   4     1462.56     1487.71     27.93 o 
  -3  22   4     3618.62     3780.33     46.15 o 
  -2  22   4      228.94      233.29     30.15 o 
  -1  22   4      188.75      167.93     27.18 o 
   0  22   4        0.15       23.83     27.48 o 
   1  22   4      250.65      251.02     26.38 o 
   2  22   4      530.68      553.21     28.33 o 
   3  22   4     3646.93     3951.53     39.21 o 
   4  22   4       30.71       35.83     27.97 o 
   5  22   4      411.43      458.88     35.44 o 
   6  22   4       56.88       70.88     31.64 o 
   7  22   4        1.39        3.98     35.53 o 
   8  22   4        5.04        6.19     37.06 o 
  -9  23   4     3115.62     2672.39     92.34 o 
  -8  23   4     1708.31     1528.74     33.23 o 
  -7  23   4      184.84      136.74     30.89 o 
  -6  23   4      543.65      573.23     28.61 o 
  -5  23   4      716.81      764.34     30.56 o 
  -4  23   4      292.32      320.56     32.38 o 
  -3  23   4     2326.97     2480.36     31.79 o 
  -2  23   4     1173.94     1305.82     32.70 o 
  -1  23   4     1585.86     1680.79     32.82 o 
   0  23   4      529.45      505.19     27.66 o 
   1  23   4      458.79      460.81     31.19 o 
   2  23   4      289.73      282.71     30.28 o 
   3  23   4        2.77        5.35     28.90 o 
   4  23   4      124.78      132.96     30.39 o 
   5  23   4     1128.06     1119.30     34.82 o 
   6  23   4        1.45       -0.53     33.39 o 
   7  23   4       16.89       15.53     37.19 o 
  -8  24   4      240.82      235.76     35.50 o 
  -7  24   4     1002.58      896.52     35.62 o 
  -6  24   4      381.06      376.00     32.19 o 
  -5  24   4        8.21       26.58     28.90 o 
  -4  24   4      927.25      907.09     30.72 o 
  -3  24   4     1780.60     1864.10     33.72 o 
  -2  24   4        8.80       44.72     27.38 o 
  -1  24   4     4901.07     5070.07     77.72 o 
   0  24   4      388.56      349.53     32.25 o 
   1  24   4     1399.48     1338.97     28.70 o 
   2  24   4      781.94      835.21     34.15 o 
   3  24   4      550.82      604.44     32.01 o 
   4  24   4      472.90      555.13     33.17 o 
   5  24   4     2626.93     2570.41     41.71 o 
   6  24   4      237.00      225.59     35.23 o 
  -6  25   4     1787.19     1706.20     47.82 o 
  -5  25   4      126.15      124.63     31.40 o 
  -4  25   4       39.35       85.29     31.28 o 
  -3  25   4      277.88      285.41     29.61 o 
  -2  25   4     1386.04     1417.77     32.38 o 
  -1  25   4      474.73      509.15     31.64 o 
   0  25   4     1090.20     1131.67     32.61 o 
   1  25   4      121.35      135.70     34.33 o 
   2  25   4      181.32      141.92     30.12 o 
   3  25   4      168.99      200.66     32.22 o 
   4  25   4     4955.25     4572.78     98.16 o 
   5  25   4      403.11      372.66     35.52 o 
  -5  26   4        1.29        2.64     29.89 o 
  -4  26   4      483.11      498.00     35.39 o 
  -3  26   4      211.65      191.61     31.59 o 
  -2  26   4      712.93      694.26     33.18 o 
  -1  26   4     5182.97     4958.65    100.89 o 
   0  26   4      408.20      366.56     34.30 o 
   1  26   4     1248.74     1097.55     34.18 o 
   2  26   4      564.32      534.44     38.52 o 
   3  26   4        0.76       15.74     31.41 o 
  -1  27   4       94.70      116.79     39.34 o 
 -15   0   5      748.55      795.12     68.34 o 
 -13   0   5      134.77      177.69     48.35 o 
 -11   0   5     8052.45     8794.80    127.13 o 
  -9   0   5     5416.28     5557.06    115.61 o 
  -7   0   5     3410.07     3275.92     61.66 o 
  -5   0   5    10212.42     9720.25    305.07 o 
  -3   0   5    59772.16    54908.82   1209.26 o 
  -1   0   5    11031.94    10633.86    234.99 o 
   1   0   5     8083.37     7893.93    116.45 o 
   3   0   5    81113.46    70614.92   1387.41 o 
   5   0   5     3705.96     3082.98     58.14 o 
   7   0   5       93.92      150.10     39.54 o 
   9   0   5     9876.46    10198.19     87.00 o 
  11   0   5     3869.05     3956.64     71.56 o 
  13   0   5      546.49      604.22     71.84 o 
 -16   1   5     2303.50     2433.54     59.28 o 
 -15   1   5      562.22      573.84     43.13 o 
 -14   1   5     1603.68     1728.21     40.66 o 
 -13   1   5      314.70      333.37     31.91 o 
 -12   1   5      206.47      209.86     27.52 o 
 -11   1   5      351.60      398.59     31.97 o 
 -10   1   5     3160.72     3028.73     36.15 o 
  -9   1   5      568.36      535.88     28.75 o 
  -8   1   5    16181.92    15986.30    220.17 o 
  -7   1   5      248.07      211.33     23.22 o 
  -6   1   5      186.03      137.60     21.67 o 
  -5   1   5    11463.92    11737.15    237.04 o 
  -4   1   5      117.15      152.71     25.01 o 
  -3   1   5      286.98      264.01     23.67 o 
  -2   1   5     2418.69     2251.84     30.42 o 
  -1   1   5      843.18      882.18     27.68 o 
   0   1   5    33086.41    33283.49    528.33 o 
   1   1   5    20067.33    20630.90    239.61 o 
   2   1   5    24843.91    24719.82    316.97 o 
   3   1   5     4312.48     4232.29     53.98 o 
   4   1   5     4868.50     4667.91     64.51 o 
   5   1   5      317.47      368.44     25.72 o 
   6   1   5        8.78       29.89     25.56 o 
   7   1   5      895.46      848.18     27.73 o 
   8   1   5    12222.20    11966.64    104.39 o 
   9   1   5     1540.44     1515.31     35.10 o 
  10   1   5        1.81        8.27     36.88 o 
  11   1   5       39.11       42.66     32.83 o 
  12   1   5      915.64     1048.54     48.31 o 
  13   1   5      122.47      141.45     47.94 o 
  14   1   5     5588.93     5270.54    130.27 o 
 -16   2   5     1663.36     1757.10     99.71 o 
 -15   2   5       23.79       58.53     46.33 o 
 -14   2   5      819.97      804.96     41.50 o 
 -13   2   5      238.44      193.52     29.83 o 
 -12   2   5      258.31      222.31     30.42 o 
 -11   2   5     6683.19     6462.33     47.46 o 
 -10   2   5    10034.28    10135.80    128.55 o 
  -9   2   5      489.92      465.81     23.73 o 
  -8   2   5      685.60      685.91     26.15 o 
  -7   2   5     3129.04     3168.15     43.61 o 
  -6   2   5     3399.34     3355.69     60.92 o 
  -5   2   5    17622.62    17785.80    222.69 o 
  -4   2   5     9889.89     9536.99    143.63 o 
  -3   2   5     9836.22     9579.45    152.96 o 
  -2   2   5      511.82      500.37     23.95 o 
  -1   2   5     6468.78     6242.77     81.16 o 
   0   2   5     8942.83     8228.45    100.62 o 
   1   2   5    55736.00    53353.09    629.27 o 
   2   2   5     8169.54     7876.80    100.03 o 
   3   2   5    19803.61    19143.54    274.74 o 
   4   2   5    16001.02    14718.10    204.53 o 
   5   2   5      851.24      840.31     28.50 o 
   6   2   5      660.99      704.81     28.20 o 
   7   2   5     2179.34     2163.96     38.47 o 
   8   2   5      172.05      189.47     26.21 o 
   9   2   5     8870.40     9119.34     87.39 o 
  10   2   5     2643.19     2639.04     44.51 o 
  11   2   5     1882.98     1984.25     46.05 o 
  12   2   5        4.71       -5.98     45.46 o 
  13   2   5      322.17      358.47     49.19 o 
  14   2   5      331.75      276.70     47.61 o 
 -16   3   5     3564.15     3494.26     57.88 o 
 -15   3   5     2507.22     2602.26     53.13 o 
 -14   3   5      726.96      823.05     42.13 o 
 -13   3   5      288.22      346.04     32.37 o 
 -12   3   5    11170.86    11418.32     99.82 o 
 -11   3   5     1900.41     1883.20     33.98 o 
 -10   3   5    14841.89    14358.41    193.96 o 
  -9   3   5     5191.87     5293.04     83.40 o 
  -8   3   5     3469.46     3686.38     61.17 o 
  -7   3   5       21.98       26.72     23.75 o 
  -6   3   5     9453.32     9240.97    183.83 o 
  -5   3   5    31996.37    31825.14    447.18 o 
  -4   3   5     5682.75     4728.43     90.28 o 
  -3   3   5      372.18      441.07     24.62 o 
  -2   3   5      617.76      477.96     24.76 o 
  -1   3   5    12917.10    12650.80    152.31 o 
   0   3   5       23.02       35.41     21.41 o 
   1   3   5     5729.98     5239.51     59.21 o 
   2   3   5     5230.97     5149.20     71.47 o 
   3   3   5     2558.02     2475.17     34.58 o 
   4   3   5        9.07       27.53     24.60 o 
   5   3   5     2677.17     2542.27     43.59 o 
   6   3   5     2353.11     2432.50     33.48 o 
   7   3   5     1078.79     1025.08     30.80 o 
   8   3   5        1.89        8.18     27.58 o 
   9   3   5     9887.23    10205.26    118.07 o 
  10   3   5      456.29      475.34     37.05 o 
  11   3   5       62.68       94.58     41.25 o 
  12   3   5      514.37      576.83     47.45 o 
  13   3   5      102.57      111.34     48.41 o 
  14   3   5      260.35      276.31     48.46 o 
 -16   4   5      164.51      124.28     44.40 o 
 -15   4   5      263.22      304.85     36.24 o 
 -14   4   5       83.50       72.07     35.56 o 
 -13   4   5     2082.81     2116.98     36.43 o 
 -12   4   5      231.67      271.33     29.18 o 
 -11   4   5       86.55       86.73     26.86 o 
 -10   4   5      140.73      147.24     26.31 o 
  -9   4   5      504.54      441.30     27.17 o 
  -8   4   5      160.15      142.87     21.29 o 
  -7   4   5    20776.53    20941.49    316.74 o 
  -6   4   5       12.77       25.65     21.13 o 
  -5   4   5    20044.37    19707.66    247.95 o 
  -4   4   5     2802.16     2731.07     31.38 o 
  -3   4   5     4566.73     4818.52     46.85 o 
  -2   4   5      716.94      526.24     23.96 o 
  -1   4   5     5140.68     4795.82     50.88 o 
   0   4   5      272.99      383.52     24.13 o 
   1   4   5    20253.55    18810.31    218.56 o 
   2   4   5     1057.37     1109.73     28.49 o 
   3   4   5     3556.81     3636.75     49.04 o 
   4   4   5     1365.00     1431.61     31.05 o 
   5   4   5     1449.25     1483.47     31.16 o 
   6   4   5       23.57       18.89     24.83 o 
   7   4   5    12368.86    12338.17    192.58 o 
   8   4   5     1020.88     1162.69     33.72 o 
   9   4   5     1212.02     1244.57     34.50 o 
  10   4   5     2873.98     3055.62     66.81 o 
  11   4   5      180.94      185.54     36.01 o 
  12   4   5      242.56      290.02     45.82 o 
  13   4   5     1946.69     1964.51     55.48 o 
  14   4   5       38.15       48.77     47.13 o 
 -16   5   5     1217.68     1078.42     42.48 o 
 -15   5   5      451.89      467.66     42.66 o 
 -14   5   5        0.66       -1.48     35.23 o 
 -13   5   5      734.76      813.84     35.54 o 
 -12   5   5     9369.49     9605.71     85.35 o 
 -11   5   5     3627.82     3531.95     74.03 o 
 -10   5   5     5164.58     4992.93     81.97 o 
  -9   5   5      872.76      848.51     26.56 o 
  -8   5   5      247.23      245.33     25.80 o 
  -7   5   5      720.87      570.70     24.59 o 
  -6   5   5    13091.11    13722.23    172.98 o 
  -5   5   5     9901.86     9669.43    130.26 o 
  -4   5   5    24169.04    24272.13    192.14 o 
  -3   5   5    10006.78    10234.95    142.71 o 
  -2   5   5      279.54      216.94     22.32 o 
  -1   5   5       94.64      123.82     22.14 o 
   0   5   5        1.52        5.50     22.14 o 
   1   5   5      417.49      410.34     29.83 o 
   2   5   5    29347.16    27654.49    258.22 o 
   3   5   5       27.33       36.88     22.03 o 
   4   5   5     2463.64     2810.06     46.21 o 
   5   5   5      479.29      421.76     26.81 o 
   6   5   5     1627.43     1702.62     33.38 o 
   7   5   5     2011.28     2058.27     37.29 o 
   8   5   5     3477.42     3525.16     70.39 o 
   9   5   5      182.78      160.92     32.87 o 
  10   5   5        5.32       19.94     31.68 o 
  11   5   5       18.79       40.51     39.27 o 
  12   5   5     1334.96     1493.24     46.78 o 
  13   5   5        0.15       18.39     49.08 o 
  14   5   5      128.63      125.42     43.51 o 
 -16   6   5     1240.16     1155.09     54.61 o 
 -15   6   5        3.94        8.24     34.45 o 
 -14   6   5      898.13      892.67     36.24 o 
 -13   6   5     1673.33     1779.13     37.11 o 
 -12   6   5       37.69       53.00     29.76 o 
 -11   6   5     1034.34     1124.84     30.09 o 
 -10   6   5     3352.02     3196.89     36.85 o 
  -9   6   5       35.42       66.46     22.99 o 
  -8   6   5       49.63       61.13     22.51 o 
  -7   6   5     8256.32     8370.08     77.36 o 
  -6   6   5     6065.44     6036.98     94.26 o 
  -5   6   5    17586.43    17936.56    207.73 o 
  -4   6   5      386.12      340.04     23.32 o 
  -3   6   5      126.01      105.13     21.73 o 
  -2   6   5      264.28      203.03     22.50 o 
  -1   6   5     3830.36     3740.95     35.16 o 
   0   6   5    10150.70    10509.33     91.73 o 
   1   6   5    19683.51    19063.03    149.18 o 
   2   6   5      199.09      161.04     23.40 o 
   3   6   5      217.96      144.37     26.19 o 
   4   6   5      589.07      434.64     23.14 o 
   5   6   5        2.29       27.26     22.59 o 
   6   6   5     4912.08     4847.33     81.29 o 
   7   6   5    10606.57    10063.78    166.04 o 
   8   6   5     3155.70     3285.69     70.79 o 
   9   6   5     3270.89     3113.77     63.75 o 
  10   6   5     1351.44     1366.20     36.75 o 
  11   6   5      103.73      122.49     39.47 o 
  12   6   5      781.23      849.64     41.77 o 
  13   6   5     2068.42     2134.39     52.74 o 
  14   6   5      510.49      455.40     49.45 o 
 -16   7   5      714.39      631.89     48.49 o 
 -15   7   5      518.34      541.47     44.15 o 
 -14   7   5       25.09       55.05     35.85 o 
 -13   7   5     4494.38     4444.92     53.97 o 
 -12   7   5      367.93      379.51     32.21 o 
 -11   7   5     7498.29     7244.17    105.20 o 
 -10   7   5     1326.55     1363.95     29.75 o 
  -9   7   5     2469.17     2512.55     35.21 o 
  -8   7   5      103.72      107.45     28.27 o 
  -7   7   5       51.56       73.57     23.37 o 
  -6   7   5       46.55       46.60     21.33 o 
  -5   7   5    26901.70    28112.67    371.15 o 
  -4   7   5     3349.97     3623.84     38.65 o 
  -3   7   5      155.68      254.04     19.69 o 
  -2   7   5      216.35      214.28     22.11 o 
  -1   7   5     1003.59     1034.32     26.18 o 
   0   7   5     2057.09     1995.97     30.35 o 
   1   7   5     6841.15     6191.73     53.24 o 
   2   7   5      823.27      706.63     31.03 o 
   3   7   5     1951.97     1847.06     32.15 o 
   4   7   5      319.39      313.82     24.45 o 
   5   7   5      649.88      657.09     28.45 o 
   6   7   5     2098.91     1955.52     34.45 o 
   7   7   5        8.80       24.04     26.92 o 
   8   7   5     1874.84     1851.14     32.81 o 
   9   7   5      637.95      687.39     31.04 o 
  10   7   5     1475.56     1384.48     36.44 o 
  11   7   5     1264.04     1261.85     36.85 o 
  12   7   5      614.09      527.67     40.48 o 
  13   7   5      140.69      166.12     50.17 o 
 -15   8   5      232.33      241.13     37.74 o 
 -14   8   5     1333.93     1437.65     35.43 o 
 -13   8   5       53.45       58.37     30.39 o 
 -12   8   5      253.34      311.85     27.61 o 
 -11   8   5     6061.02     6090.23     95.10 o 
 -10   8   5     1378.12     1214.50     34.57 o 
  -9   8   5     4028.99     3947.19     60.80 o 
  -8   8   5     4871.05     5165.61     73.87 o 
  -7   8   5       64.71       85.76     23.33 o 
  -6   8   5     4181.41     3833.12     38.24 o 
  -5   8   5    21651.87    21716.57    227.62 o 
  -4   8   5       53.40       44.51     21.13 o 
  -3   8   5    21424.12    20588.83    175.62 o 
  -2   8   5     9923.51    10873.95     57.69 o 
  -1   8   5     1442.15     1319.03     27.78 o 
   0   8   5    14636.84    13896.57    121.37 o 
   1   8   5     4604.11     4323.54     38.91 o 
   2   8   5     1669.79     1618.76     32.10 o 
   3   8   5    32641.51    30430.00    307.58 o 
   4   8   5        6.75       22.66     27.66 o 
   5   8   5      115.28       81.30     22.69 o 
   6   8   5     8095.81     7464.88    129.31 o 
   7   8   5      889.05      912.62     28.90 o 
   8   8   5     1257.78     1223.23     34.09 o 
   9   8   5    11096.67    11105.98    219.27 o 
  10   8   5     1259.55     1311.21     36.80 o 
  11   8   5     1618.84     1698.29     43.45 o 
  12   8   5      419.67      438.27     42.65 o 
  13   8   5       76.34       77.59     44.12 o 
 -15   9   5      165.58      182.86     44.21 o 
 -14   9   5     1228.52     1199.93     40.67 o 
 -13   9   5     1553.60     1612.56     41.77 o 
 -12   9   5        2.48       13.00     35.60 o 
 -11   9   5      843.56      797.33     29.46 o 
 -10   9   5     1665.66     1689.04     30.76 o 
  -9   9   5      494.90      532.24     28.19 o 
  -8   9   5     1298.47     1453.15     26.38 o 
  -7   9   5       67.13       62.01     22.83 o 
  -6   9   5     2051.96     2035.91     27.72 o 
  -5   9   5      781.76      798.74     25.51 o 
  -4   9   5      916.13      836.02     25.39 o 
  -3   9   5      233.00      174.01     20.25 o 
  -2   9   5    11504.06    11631.31     75.07 o 
  -1   9   5     2102.79     2051.61     28.97 o 
   0   9   5       27.58      107.85     20.90 o 
   1   9   5      310.43      314.11     23.17 o 
   2   9   5     2984.77     2836.69     36.56 o 
   3   9   5        6.75        3.84     24.41 o 
   4   9   5      814.47      781.52     28.04 o 
   5   9   5     2565.81     2397.44     35.82 o 
   6   9   5       67.60       72.93     25.88 o 
   7   9   5       14.74       12.56     28.28 o 
   8   9   5    15808.01    15920.01    293.41 o 
   9   9   5     1950.34     2025.64     41.84 o 
  10   9   5      856.51      926.31     33.23 o 
  11   9   5     1054.12     1205.44     41.12 o 
  12   9   5      828.09      750.76     44.86 o 
  13   9   5      683.15      592.95     46.94 o 
 -15  10   5       31.95       57.68     39.78 o 
 -14  10   5        3.02       31.35     33.29 o 
 -13  10   5      597.56      624.91     33.37 o 
 -12  10   5      196.60      193.95     28.93 o 
 -11  10   5     3132.87     2985.30     37.67 o 
 -10  10   5     4220.43     4219.45     61.03 o 
  -9  10   5     2173.39     2094.74     42.67 o 
  -8  10   5     1367.54     1425.21     28.56 o 
  -7  10   5      191.77      173.22     24.87 o 
  -6  10   5       70.62       53.88     22.30 o 
  -5  10   5     2894.34     2848.76     30.80 o 
  -4  10   5    14564.96    14459.93    145.78 o 
  -3  10   5    22037.18    21663.59    203.55 o 
  -2  10   5    16410.23    16044.85    111.11 o 
  -1  10   5     4188.62     4710.54     39.44 o 
   0  10   5     6876.30     7126.87     52.47 o 
   1  10   5      488.38      591.55     22.40 o 
   2  10   5     4522.89     4428.64     46.32 o 
   3  10   5    20539.14    21177.98    207.29 o 
   4  10   5     4165.90     4056.41     67.14 o 
   5  10   5      989.23      997.04     29.34 o 
   6  10   5     2626.08     2765.04     43.07 o 
   7  10   5      295.14      309.99     32.91 o 
   8  10   5      235.38      299.71     27.16 o 
   9  10   5    10230.35     9871.49    117.67 o 
  10  10   5     2935.53     3003.15     44.60 o 
  11  10   5     2437.82     2465.52     47.98 o 
  12  10   5     2570.53     2384.58     73.25 o 
  13  10   5      437.83      391.90     49.55 o 
 -15  11   5     2038.89     1775.39     62.58 o 
 -14  11   5      868.96      796.97     34.70 o 
 -13  11   5      262.01      221.91     30.02 o 
 -12  11   5      614.28      579.18     28.61 o 
 -11  11   5     1613.69     1645.30     29.86 o 
 -10  11   5     2262.04     2265.15     41.57 o 
  -9  11   5     2216.89     2335.05     34.02 o 
  -8  11   5     2109.08     2127.82     44.05 o 
  -7  11   5     2898.77     2727.68     31.88 o 
  -6  11   5       62.23       66.78     21.44 o 
  -5  11   5      500.93      535.01     24.05 o 
  -4  11   5     7047.26     6832.80     52.18 o 
  -3  11   5      564.09      461.21     23.04 o 
  -2  11   5    10096.73     9772.81    101.78 o 
  -1  11   5     4566.61     4634.30     36.70 o 
   0  11   5       10.46       17.20     22.13 o 
   1  11   5       51.66       31.58     23.77 o 
   2  11   5      400.27      358.86     25.51 o 
   3  11   5     3718.87     3598.72     43.00 o 
   4  11   5     2423.29     2303.19     32.26 o 
   5  11   5      627.53      601.45     29.32 o 
   6  11   5     2788.15     2631.99     46.93 o 
   7  11   5      572.70      640.17     27.83 o 
   8  11   5     2002.37     2018.29     44.44 o 
   9  11   5     1862.13     1899.92     39.10 o 
  10  11   5        0.62       14.69     32.86 o 
  11  11   5      628.21      611.85     36.16 o 
  12  11   5     2193.42     2053.59     48.08 o 
  13  11   5       82.79       92.70     40.16 o 
 -14  12   5      245.60      248.11     31.72 o 
 -13  12   5       91.09       99.79     28.94 o 
 -12  12   5      176.57      177.12     27.99 o 
 -11  12   5      296.87      323.38     31.03 o 
 -10  12   5     3992.15     3804.58     36.27 o 
  -9  12   5     1255.46     1125.61     27.80 o 
  -8  12   5      936.73      877.06     30.74 o 
  -7  12   5     2539.36     2405.35     30.19 o 
  -6  12   5      502.77      493.39     25.84 o 
  -5  12   5      256.31      256.00     21.04 o 
  -4  12   5    11661.23    11344.55    144.33 o 
  -3  12   5       26.91       77.57     20.89 o 
  -2  12   5    11233.51    10802.61    111.67 o 
  -1  12   5        8.19       44.33     21.95 o 
   0  12   5        0.20       27.79     19.94 o 
   1  12   5     1281.35     1409.19     27.76 o 
   2  12   5     5116.65     4913.28     41.37 o 
   3  12   5      406.03      414.52     25.64 o 
   4  12   5    12191.72    12554.26    109.47 o 
   5  12   5       38.89       58.34     27.77 o 
   6  12   5      127.22      114.60     31.99 o 
   7  12   5     2098.80     2113.65     34.63 o 
   8  12   5      138.11      114.50     30.93 o 
   9  12   5      187.93      231.44     33.30 o 
  10  12   5     4174.31     4268.60     59.33 o 
  11  12   5        4.14       16.09     37.97 o 
  12  12   5      555.99      553.73     44.04 o 
 -14  13   5       13.08       19.30     32.61 o 
 -13  13   5     1680.99     1605.24     33.55 o 
 -12  13   5     3431.08     3714.79     76.32 o 
 -11  13   5       48.28       73.73     28.91 o 
 -10  13   5     1263.13     1267.57     30.70 o 
  -9  13   5     5304.55     5156.33     48.65 o 
  -8  13   5     1154.94     1182.98     27.29 o 
  -7  13   5    13541.60    13189.07    100.34 o 
  -6  13   5      552.67      579.06     25.38 o 
  -5  13   5      692.97      729.85     23.51 o 
  -4  13   5    11808.57    12725.56    141.23 o 
  -3  13   5      857.36      812.87     25.05 o 
  -2  13   5      576.04      538.86     23.66 o 
  -1  13   5     9257.72     9125.31     44.84 o 
   0  13   5     1188.52     1242.12     26.24 o 
   1  13   5        8.92        3.70     21.61 o 
   2  13   5     3566.87     3612.77     58.22 o 
   3  13   5      245.85      319.84     27.82 o 
   4  13   5      894.61      841.49     29.61 o 
   5  13   5     2019.90     2069.12     39.28 o 
   6  13   5      720.35      691.70     33.30 o 
   7  13   5       88.02       98.83     28.84 o 
   8  13   5        5.85       18.50     27.49 o 
   9  13   5      463.99      479.50     32.48 o 
  10  13   5      105.91      127.26     36.16 o 
  11  13   5      116.45       95.61     34.47 o 
  12  13   5      448.81      457.25     42.77 o 
 -14  14   5       10.36       15.15     33.15 o 
 -13  14   5     2145.22     2085.14     44.12 o 
 -12  14   5        0.12       14.36     30.73 o 
 -11  14   5        0.34       10.30     28.86 o 
 -10  14   5     1013.58     1048.41     30.59 o 
  -9  14   5     3314.39     3115.86     40.75 o 
  -8  14   5     1983.10     1918.09     29.88 o 
  -7  14   5     1721.78     1836.27     29.00 o 
  -6  14   5     1544.93     1484.53     29.38 o 
  -5  14   5     1077.08     1031.34     25.17 o 
  -4  14   5      306.78      355.68     24.84 o 
  -3  14   5      168.33      165.06     24.03 o 
  -2  14   5     1027.92     1192.74     25.90 o 
  -1  14   5     3592.25     3605.48     32.31 o 
   0  14   5      931.01     1029.99     23.10 o 
   1  14   5     6346.21     6101.31     46.69 o 
   2  14   5     3629.36     3784.80     35.32 o 
   3  14   5       76.77      125.71     26.74 o 
   4  14   5     3012.82     2909.02     59.74 o 
   5  14   5      157.50      149.91     28.77 o 
   6  14   5      836.99      861.57     30.08 o 
   7  14   5     8589.65     8566.84     98.01 o 
   8  14   5     1074.16     1078.57     35.51 o 
   9  14   5      394.35      405.12     32.38 o 
  10  14   5     1830.48     1871.77     39.15 o 
  11  14   5      258.98      222.94     36.85 o 
  12  14   5      281.79      279.68     43.60 o 
 -13  15   5     2072.16     2124.34     40.81 o 
 -12  15   5      837.13      828.48     33.91 o 
 -11  15   5     4526.29     4591.96     59.57 o 
 -10  15   5      723.20      710.70     30.62 o 
  -9  15   5       59.43       38.08     29.26 o 
  -8  15   5     2859.50     2724.37     35.69 o 
  -7  15   5     1470.94     1387.95     26.39 o 
  -6  15   5     1101.03     1118.32     29.02 o 
  -5  15   5     3492.68     3549.04     36.29 o 
  -4  15   5      757.59      699.49     27.97 o 
  -3  15   5      785.41      801.81     26.23 o 
  -2  15   5     2829.70     2879.12     38.56 o 
  -1  15   5        1.13       -1.38     20.90 o 
   0  15   5     1451.45     1334.91     28.29 o 
   1  15   5     5618.72     5394.22     38.24 o 
   2  15   5      379.54      463.24     28.82 o 
   3  15   5     2222.84     2162.84     33.97 o 
   4  15   5     1758.67     1752.68     35.31 o 
   5  15   5     4068.27     3823.70     66.44 o 
   6  15   5     3334.09     3475.16     50.96 o 
   7  15   5       12.97        8.56     33.47 o 
   8  15   5      165.27      155.61     33.37 o 
   9  15   5      143.61      191.27     34.57 o 
  10  15   5       77.88       87.81     33.61 o 
  11  15   5      591.32      561.08     38.90 o 
 -13  16   5      983.69      976.83     39.37 o 
 -12  16   5      471.30      455.95     33.63 o 
 -11  16   5      510.38      536.94     29.55 o 
 -10  16   5      245.75      219.01     29.79 o 
  -9  16   5      396.13      473.32     29.20 o 
  -8  16   5     3910.17     3916.07     35.10 o 
  -7  16   5     1536.67     1608.66     30.04 o 
  -6  16   5    15127.69    15151.63    148.49 o 
  -5  16   5     1065.09     1139.25     30.18 o 
  -4  16   5       86.21      102.14     21.68 o 
  -3  16   5     2473.36     2397.21     31.28 o 
  -2  16   5        7.59        3.41     23.17 o 
  -1  16   5       58.87       72.35     24.63 o 
   0  16   5    19653.29    19444.15    127.38 o 
   1  16   5     7647.90     7234.02     56.51 o 
   2  16   5     2239.66     2189.63     32.16 o 
   3  16   5     1006.59     1032.79     30.30 o 
   4  16   5       38.35       48.97     25.60 o 
   5  16   5      188.51      241.45     28.11 o 
   6  16   5     9960.32    10112.10    157.84 o 
   7  16   5     1428.42     1568.92     38.70 o 
   8  16   5     4851.34     4926.78     80.63 o 
   9  16   5      523.53      578.91     34.93 o 
  10  16   5        1.62        9.35     37.37 o 
  11  16   5        5.89       18.95     38.65 o 
 -13  17   5      806.42      753.58     39.62 o 
 -12  17   5      402.51      468.40     36.65 o 
 -11  17   5     2198.14     2229.27     53.49 o 
 -10  17   5       90.99       97.46     28.51 o 
  -9  17   5      354.72      367.80     29.62 o 
  -8  17   5      247.44      303.97     25.72 o 
  -7  17   5     1186.87     1199.53     28.96 o 
  -6  17   5     1539.22     1601.63     28.43 o 
  -5  17   5     2704.44     2713.64     33.61 o 
  -4  17   5     2252.39     2227.23     30.78 o 
  -3  17   5     1080.98     1098.39     26.73 o 
  -2  17   5      197.08      198.26     21.45 o 
  -1  17   5     3016.31     3011.26     43.08 o 
   0  17   5       23.95       10.83     25.09 o 
   1  17   5      876.66      928.07     26.16 o 
   2  17   5      151.69      107.29     25.82 o 
   3  17   5      281.74      269.58     23.71 o 
   4  17   5      207.99      200.27     25.78 o 
   5  17   5     5361.39     5351.47     56.63 o 
   6  17   5       98.50       94.26     27.43 o 
   7  17   5       17.95       32.77     32.40 o 
   8  17   5      758.02      855.46     38.50 o 
   9  17   5        9.86       30.85     38.51 o 
  10  17   5       43.31       55.88     37.33 o 
 -12  18   5      727.06      762.17     37.74 o 
 -11  18   5      234.73      240.68     33.36 o 
 -10  18   5      878.32      852.39     28.03 o 
  -9  18   5      109.75       95.11     31.59 o 
  -8  18   5     5109.36     4987.55     53.95 o 
  -7  18   5     1491.73     1500.64     29.97 o 
  -6  18   5     5413.45     5520.74     55.35 o 
  -5  18   5       28.15       75.74     25.35 o 
  -4  18   5       15.64       27.00     25.63 o 
  -3  18   5      422.14      408.42     24.09 o 
  -2  18   5     7642.19     7400.08     40.30 o 
  -1  18   5     2586.54     2658.58     31.11 o 
   0  18   5    11387.34    11099.82     69.58 o 
   1  18   5     1406.49     1330.61     26.49 o 
   2  18   5     2536.95     2658.86     35.01 o 
   3  18   5     2583.86     2757.98     32.42 o 
   4  18   5     3532.49     3594.00     40.32 o 
   5  18   5        9.58       40.70     29.05 o 
   6  18   5     3446.92     3675.51     49.39 o 
   7  18   5     2492.51     2676.98     75.40 o 
   8  18   5     3049.02     3196.70     48.98 o 
   9  18   5     1109.66     1057.08     38.63 o 
  10  18   5      296.54      249.57     34.90 o 
 -12  19   5      541.49      543.04     54.23 o 
 -11  19   5      148.24      116.85     31.71 o 
 -10  19   5       75.26       75.12     31.78 o 
  -9  19   5      269.23      295.73     32.76 o 
  -8  19   5     3756.20     3858.03     41.59 o 
  -7  19   5     2541.42     2612.37     40.86 o 
  -6  19   5        1.55       20.43     26.41 o 
  -5  19   5     1248.16     1123.91     31.75 o 
  -4  19   5      368.43      389.26     27.38 o 
  -3  19   5      339.57      423.72     27.11 o 
  -2  19   5     7254.11     7449.13     56.94 o 
  -1  19   5      309.45      293.49     24.12 o 
   0  19   5      965.74      897.76     28.57 o 
   1  19   5        9.14       10.50     24.48 o 
   2  19   5     2297.63     2456.33     31.29 o 
   3  19   5      531.12      554.68     30.68 o 
   4  19   5     2115.58     2202.40     35.42 o 
   5  19   5       36.51       64.51     34.36 o 
   6  19   5     1276.12     1307.58     37.67 o 
   7  19   5        0.12       14.31     30.29 o 
   8  19   5      604.37      630.32     35.36 o 
   9  19   5     1051.49      906.97     42.25 o 
 -11  20   5      250.62      233.33     35.06 o 
 -10  20   5     3318.88     2857.99     37.48 o 
  -9  20   5       42.17       69.83     27.27 o 
  -8  20   5     1058.37     1099.76     33.23 o 
  -7  20   5     1843.41     1946.83     37.39 o 
  -6  20   5       31.93       41.80     27.03 o 
  -5  20   5       21.32       63.84     29.36 o 
  -4  20   5     3239.20     3300.96     39.73 o 
  -3  20   5      200.81      249.78     27.37 o 
  -2  20   5     7148.76     7144.12     69.81 o 
  -1  20   5     1375.06     1411.33     30.32 o 
   0  20   5      315.90      338.09     27.51 o 
   1  20   5     2640.15     2578.04     32.22 o 
   2  20   5      831.49      931.06     28.06 o 
   3  20   5     1271.54     1198.29     29.67 o 
   4  20   5     5493.83     5908.00     75.71 o 
   5  20   5      472.34      515.24     37.28 o 
   6  20   5     1563.21     1535.90     42.89 o 
   7  20   5      719.53      747.83     35.71 o 
   8  20   5       58.34       65.37     34.84 o 
   9  20   5      430.82      403.67     43.61 o 
 -10  21   5       86.61       99.95     32.42 o 
  -9  21   5     2243.94     2138.09     44.02 o 
  -8  21   5        5.61       38.75     29.51 o 
  -7  21   5     4538.25     4540.55     54.81 o 
  -6  21   5       24.99       56.39     31.01 o 
  -5  21   5       59.46       92.19     28.88 o 
  -4  21   5       98.95       81.48     28.32 o 
  -3  21   5     2101.86     2279.27     30.70 o 
  -2  21   5      216.13      214.39     28.24 o 
  -1  21   5     3994.91     4148.69     38.26 o 
   0  21   5       29.59       50.30     24.48 o 
   1  21   5       97.05      133.96     24.65 o 
   2  21   5      137.61      134.12     27.70 o 
   3  21   5        1.53       14.47     28.47 o 
   4  21   5      330.29      422.59     31.00 o 
   5  21   5     2830.57     2852.58     59.16 o 
   6  21   5       18.45       31.75     35.27 o 
   7  21   5      341.35      336.31     36.75 o 
   8  21   5        3.17        7.89     41.54 o 
  -9  22   5       35.08       11.58     33.51 o 
  -8  22   5      811.00      831.25     33.14 o 
  -7  22   5       29.96       40.55     31.06 o 
  -6  22   5      434.63      526.64     28.91 o 
  -5  22   5      175.59      214.89     34.55 o 
  -4  22   5     2879.89     2899.75     40.89 o 
  -3  22   5     1776.62     1838.38     33.54 o 
  -2  22   5     3399.89     3702.30     34.51 o 
  -1  22   5      117.40      121.67     26.16 o 
   0  22   5       40.24       33.75     30.17 o 
   1  22   5      196.62      164.39     28.46 o 
   2  22   5      849.19      758.39     36.44 o 
   3  22   5     1012.90     1129.71     36.78 o 
   4  22   5     2875.15     2875.68     57.63 o 
   5  22   5      242.54      241.78     31.76 o 
   6  22   5      578.59      537.35     35.42 o 
   7  22   5       16.20       43.24     36.57 o 
  -8  23   5     3086.53     2892.46     59.60 o 
  -7  23   5      919.26      833.30     31.78 o 
  -6  23   5       41.32       48.02     33.19 o 
  -5  23   5      488.39      557.42     32.25 o 
  -4  23   5        6.06       24.97     30.02 o 
  -3  23   5      247.23      236.78     32.24 o 
  -2  23   5     3616.69     4058.64     58.32 o 
  -1  23   5      291.71      300.67     32.71 o 
   0  23   5     1177.71     1210.78     30.07 o 
   1  23   5      147.88      155.70     33.09 o 
   2  23   5     1283.98     1361.53     36.44 o 
   3  23   5        1.21        4.98     33.21 o 
   4  23   5     1019.13     1044.35     34.81 o 
   5  23   5      186.73      197.41     37.63 o 
   6  23   5      814.84      830.07     40.66 o 
  -7  24   5      408.32      414.62     33.05 o 
  -6  24   5     1941.36     1956.37     37.71 o 
  -5  24   5       26.44       39.58     32.55 o 
  -4  24   5      372.12      406.83     30.99 o 
  -3  24   5     2145.43     2065.54     34.43 o 
  -2  24   5     3880.22     4178.25     62.19 o 
  -1  24   5        5.46       37.49     29.28 o 
   0  24   5     3607.83     3759.43     56.14 o 
   1  24   5      280.74      341.62     33.14 o 
   2  24   5     2213.81     2140.20     33.43 o 
   3  24   5     1406.97     1402.00     34.12 o 
   4  24   5      302.38      283.72     36.19 o 
   5  24   5      426.39      340.93     36.82 o 
  -6  25   5       11.16       22.11     30.09 o 
  -5  25   5     1633.38     1504.78     35.69 o 
  -4  25   5      242.33      245.44     31.72 o 
  -3  25   5      840.16      891.02     32.74 o 
  -2  25   5      592.07      568.44     32.46 o 
  -1  25   5      598.03      594.63     30.27 o 
   0  25   5      493.63      472.60     32.00 o 
   1  25   5     1158.36     1156.06     30.54 o 
   2  25   5       61.37       75.77     34.45 o 
   3  25   5      159.54      166.35     35.85 o 
   4  25   5       43.33       54.52     37.22 o 
  -4  26   5        9.91       15.16     30.89 o 
  -3  26   5        3.33       20.92     31.91 o 
  -2  26   5      752.20      734.96     36.03 o 
  -1  26   5      556.16      558.32     34.44 o 
   0  26   5     4867.58     4477.22     78.34 o 
   1  26   5      538.05      576.42     38.48 o 
   2  26   5      169.22      153.86     36.07 o 
 -16   0   6     1987.29     1938.94    153.07 o 
 -14   0   6     1313.63     1353.41     66.59 o 
 -12   0   6       30.85       75.44     39.08 o 
 -10   0   6     8698.62     8777.98    223.74 o 
  -8   0   6      877.69      882.99     45.94 o 
  -6   0   6      108.07       62.43     29.18 o 
  -4   0   6    31869.30    29384.40    857.83 o 
  -2   0   6    37657.51    34861.93   1005.66 o 
   0   0   6      160.53      194.22     35.06 o 
   2   0   6     9829.73     9367.88    177.67 o 
   4   0   6    14346.51    13503.74    333.39 o 
   6   0   6      708.63      734.27     41.48 o 
   8   0   6      383.94      395.00     43.68 o 
  10   0   6     9681.75     9871.91     83.06 o 
  12   0   6     3859.11     3962.61     82.60 o 
 -16   1   6       71.10      102.98     49.12 o 
 -15   1   6     1505.13     1571.99     50.17 o 
 -14   1   6     2273.99     2563.87     74.25 o 
 -13   1   6      930.25     1002.38     34.80 o 
 -12   1   6     1489.78     1514.74     34.80 o 
 -11   1   6      233.38      265.99     27.33 o 
 -10   1   6     2076.58     2097.77     33.29 o 
  -9   1   6     7678.52     7745.02    123.75 o 
  -8   1   6     1172.45     1133.23     26.51 o 
  -7   1   6    21634.07    22192.05    339.66 o 
  -6   1   6        1.04        7.05     20.92 o 
  -5   1   6     2760.16     2814.72     59.44 o 
  -4   1   6    14619.00    13883.32    195.28 o 
  -3   1   6     2881.94     2914.45     51.42 o 
  -2   1   6      589.56      705.38     24.14 o 
  -1   1   6    17322.41    16660.82    281.79 o 
   0   1   6     1455.35     1513.71     29.59 o 
   1   1   6     4606.46     4565.87     60.42 o 
   2   1   6      837.86      656.55     25.36 o 
   3   1   6     5441.78     5432.60     69.54 o 
   4   1   6     4094.94     3956.48     43.46 o 
   5   1   6     3104.24     2897.29     35.45 o 
   6   1   6      473.52      496.65     28.05 o 
   7   1   6      860.91      815.73     29.51 o 
   8   1   6     3667.29     3713.84     51.49 o 
   9   1   6     8500.23     8738.32    139.83 o 
  10   1   6      605.59      687.37     34.01 o 
  11   1   6      390.85      422.35     40.94 o 
  12   1   6      366.75      393.23     48.37 o 
  13   1   6      655.94      660.69     47.13 o 
 -16   2   6     1088.72     1059.60     47.93 o 
 -15   2   6     2478.08     2589.81     94.35 o 
 -14   2   6      159.03      220.50     38.59 o 
 -13   2   6      563.11      597.67     33.35 o 
 -12   2   6      924.77      920.88     31.44 o 
 -11   2   6       26.25       30.95     23.84 o 
 -10   2   6     2998.38     3014.43     43.16 o 
  -9   2   6     6506.84     6485.57     79.20 o 
  -8   2   6      471.93      466.05     25.18 o 
  -7   2   6      561.29      581.73     22.53 o 
  -6   2   6     4370.19     4897.04     76.83 o 
  -5   2   6      460.79      498.39     23.52 o 
  -4   2   6    11001.10    10899.30    207.95 o 
  -3   2   6     9238.54     8339.99    128.61 o 
  -2   2   6    16352.52    16179.40    231.67 o 
  -1   2   6     1361.97     1256.04     28.42 o 
   0   2   6     6646.87     6747.29     69.13 o 
   1   2   6     2814.48     2766.88     35.70 o 
   2   2   6    16747.46    16261.95    186.27 o 
   3   2   6    12849.61    12688.31    147.74 o 
   4   2   6     9865.36     9333.64    102.59 o 
   5   2   6     4681.44     4245.67     69.80 o 
   6   2   6     1120.53     1065.72     28.76 o 
   7   2   6     4945.44     5045.19     52.08 o 
   8   2   6     1142.54     1129.38     32.65 o 
   9   2   6      111.44      133.15     29.24 o 
  10   2   6     2054.20     2204.29     42.27 o 
  11   2   6     1690.89     1778.83     43.77 o 
  12   2   6      126.92      194.19     46.14 o 
  13   2   6       53.45       97.97     45.36 o 
 -16   3   6       91.04       97.60     45.29 o 
 -15   3   6      366.94      323.15     39.06 o 
 -14   3   6     2984.32     3317.04     72.68 o 
 -13   3   6     2313.71     2290.74     42.11 o 
 -12   3   6      247.86      189.45     28.42 o 
 -11   3   6    10090.85     9996.35    151.12 o 
 -10   3   6     4295.51     4014.26     55.73 o 
  -9   3   6     9942.46     9772.66    148.34 o 
  -8   3   6     1534.08     1539.24     26.84 o 
  -7   3   6      120.81      110.41     19.74 o 
  -6   3   6       16.80       53.75     22.55 o 
  -5   3   6     3075.73     2926.01     46.59 o 
  -4   3   6    10724.37    11077.58    161.47 o 
  -3   3   6    17769.92    16964.37    245.86 o 
  -2   3   6     2737.41     2482.17     36.38 o 
  -1   3   6       25.65       32.33     21.34 o 
   0   3   6    24517.55    24797.28    290.13 o 
   1   3   6     1158.66     1234.48     27.43 o 
   2   3   6     7457.88     7097.95    123.49 o 
   3   3   6     1094.30      978.54     29.56 o 
   4   3   6      210.42      259.27     26.47 o 
   5   3   6       11.01       18.76     24.63 o 
   6   3   6     1256.31     1199.58     29.92 o 
   7   3   6     1423.07     1342.58     32.28 o 
   8   3   6     3381.47     3406.01     53.61 o 
   9   3   6       99.11      102.50     31.08 o 
  10   3   6     3406.71     3490.32     49.97 o 
  11   3   6       47.48       80.77     36.25 o 
  12   3   6     1096.69     1145.59     46.90 o 
  13   3   6     1068.17     1129.66     53.58 o 
 -16   4   6     2071.34     2072.35    129.23 o 
 -15   4   6      795.03      881.27     42.24 o 
 -14   4   6       14.00       22.04     39.14 o 
 -13   4   6        1.56       18.47     29.34 o 
 -12   4   6     6447.33     6642.44     89.55 o 
 -11   4   6      723.22      774.07     29.71 o 
 -10   4   6      153.36      167.99     23.14 o 
  -9   4   6     2247.64     2158.01     36.85 o 
  -8   4   6      163.29      180.31     25.72 o 
  -7   4   6        7.04       22.42     22.40 o 
  -6   4   6    31845.46    30555.81    631.04 o 
  -5   4   6       52.07       63.89     23.23 o 
  -4   4   6      669.66      514.78     22.19 o 
  -3   4   6     5851.14     5794.61     47.03 o 
  -2   4   6     3579.62     3619.73     34.80 o 
  -1   4   6     6632.69     6491.58     92.98 o 
   0   4   6    44152.53    43609.17    643.67 o 
   1   4   6      997.86      991.39     29.95 o 
   2   4   6    28961.98    27700.53    329.30 o 
   3   4   6      576.62      594.72     24.94 o 
   4   4   6        0.44       22.30     25.33 o 
   5   4   6      650.91      603.08     26.99 o 
   6   4   6      637.33      694.15     29.76 o 
   7   4   6       71.05       77.23     27.54 o 
   8   4   6    11639.64    11871.13    230.75 o 
   9   4   6       73.01      105.63     30.88 o 
  10   4   6       14.16       21.17     32.05 o 
  11   4   6     1438.91     1609.37     41.48 o 
  12   4   6        0.11        7.05     41.92 o 
  13   4   6       26.42       27.21     49.88 o 
 -16   5   6      772.68      689.32     44.09 o 
 -15   5   6       41.99       45.74     41.87 o 
 -14   5   6      948.54     1005.17     38.43 o 
 -13   5   6      268.51      261.59     34.37 o 
 -12   5   6      628.46      623.95     32.53 o 
 -11   5   6    16411.04    16146.48    241.91 o 
 -10   5   6      888.96      790.65     29.77 o 
  -9   5   6     1812.23     1781.06     34.27 o 
  -8   5   6      730.99      722.91     26.81 o 
  -7   5   6        7.69       14.86     24.26 o 
  -6   5   6    10420.68    10440.45    172.04 o 
  -5   5   6    22198.47    21887.39    313.12 o 
  -4   5   6      886.17      855.29     23.77 o 
  -3   5   6    19456.43    18416.50    207.59 o 
  -2   5   6     1687.46     1632.88     27.57 o 
  -1   5   6      487.18      520.56     25.57 o 
   0   5   6       79.13       54.24     25.25 o 
   1   5   6     2635.35     2563.56     33.58 o 
   2   5   6     4289.42     4615.00     69.85 o 
   3   5   6    15781.49    15288.05    220.31 o 
   4   5   6      319.66      414.28     25.81 o 
   5   5   6     1176.74     1150.45     27.99 o 
   6   5   6      722.09      777.08     27.58 o 
   7   5   6     2554.31     2666.01     39.27 o 
   8   5   6      174.10      165.66     28.89 o 
   9   5   6     1940.17     1913.68     37.90 o 
  10   5   6        5.28       26.32     31.12 o 
  11   5   6       14.89        8.79     38.19 o 
  12   5   6       79.83       94.84     36.02 o 
  13   5   6     3248.36     3274.17     68.09 o 
 -16   6   6      140.49      151.21     45.87 o 
 -15   6   6      107.38      113.45     39.90 o 
 -14   6   6      105.08      100.36     39.16 o 
 -13   6   6      717.55      769.68     32.89 o 
 -12   6   6     2659.90     2681.28     41.46 o 
 -11   6   6      204.47      205.42     27.26 o 
 -10   6   6     1015.96      940.31     28.99 o 
  -9   6   6     1585.99     1570.37     27.59 o 
  -8   6   6      301.81      251.58     26.51 o 
  -7   6   6     2700.25     2589.17     32.56 o 
  -6   6   6    10565.97    10033.88    104.82 o 
  -5   6   6     2500.40     2476.98     31.24 o 
  -4   6   6    11067.01     9986.49     98.69 o 
  -3   6   6       63.11       20.04     21.83 o 
  -2   6   6      316.84      258.40     23.05 o 
  -1   6   6     1213.83     1267.85     25.70 o 
   0   6   6     9068.91     8806.35     81.74 o 
   1   6   6    16045.55    15389.43    123.19 o 
   2   6   6    29948.44    29940.75    217.90 o 
   3   6   6       86.08      112.80     25.65 o 
   4   6   6      704.37      659.79     26.14 o 
   5   6   6        1.19       10.72     23.37 o 
   6   6   6     2433.81     2371.86     41.13 o 
   7   6   6     8233.71     8221.49    140.98 o 
   8   6   6    10696.12    10468.31    178.08 o 
   9   6   6      919.01      947.60     31.08 o 
  10   6   6      244.69      235.06     34.44 o 
  11   6   6     1203.64     1264.11     41.17 o 
  12   6   6        3.52        2.50     39.75 o 
  13   6   6     1376.62     1277.75     53.19 o 
 -16   7   6     1099.23     1054.48     49.60 o 
 -15   7   6     1138.86     1107.32     42.62 o 
 -14   7   6      173.78      209.75     35.50 o 
 -13   7   6       30.08       67.76     28.01 o 
 -12   7   6     2742.35     2775.68     36.84 o 
 -11   7   6      507.05      580.43     27.12 o 
 -10   7   6     4324.14     4437.80     91.13 o 
  -9   7   6      402.34      467.82     26.58 o 
  -8   7   6     1553.92     1553.01     27.29 o 
  -7   7   6      433.72      516.59     24.15 o 
  -6   7   6     1217.82     1160.15     24.81 o 
  -5   7   6       56.00       50.72     21.82 o 
  -4   7   6    34082.03    33823.62    457.91 o 
  -3   7   6     1274.15     1318.76     25.65 o 
  -2   7   6     1071.35     1074.10     25.91 o 
  -1   7   6       15.90        4.83     20.84 o 
   0   7   6      719.00      808.21     27.20 o 
   1   7   6     1152.88     1004.95     26.16 o 
   2   7   6    17785.16    17359.88    224.52 o 
   3   7   6     1764.70     1800.43     32.63 o 
   4   7   6        0.18       11.48     25.72 o 
   5   7   6      422.67      429.26     27.77 o 
   6   7   6     3550.43     3514.21     62.63 o 
   7   7   6     2241.57     2168.26     43.86 o 
   8   7   6      811.24      879.21     30.34 o 
   9   7   6     1303.39     1308.16     34.57 o 
  10   7   6     1287.97     1312.61     38.77 o 
  11   7   6      297.17      310.12     32.49 o 
  12   7   6     1547.55     1587.54     45.12 o 
  13   7   6     1862.63     1941.33     62.12 o 
 -15   8   6      478.04      430.51     48.61 o 
 -14   8   6        4.86       12.63     41.36 o 
 -13   8   6     1179.78     1221.20     34.68 o 
 -12   8   6       76.15       84.79     31.92 o 
 -11   8   6      393.67      426.37     30.75 o 
 -10   8   6     7440.65     7386.88    103.95 o 
  -9   8   6      181.98      191.37     24.49 o 
  -8   8   6     1168.54     1194.61     24.93 o 
  -7   8   6     4358.69     4030.46     56.93 o 
  -6   8   6      410.49      325.31     21.64 o 
  -5   8   6     9362.14     8404.89     70.47 o 
  -4   8   6    15396.05    14864.94    149.99 o 
  -3   8   6     2431.76     2874.76     43.18 o 
  -2   8   6    12446.46    12013.93     99.47 o 
  -1   8   6     5711.39     5629.83     40.64 o 
   0   8   6       39.50       21.54     21.40 o 
   1   8   6    17472.14    16690.01    153.07 o 
   2   8   6     3771.25     3608.43     36.83 o 
   3   8   6        0.80       39.02     24.50 o 
   4   8   6    10341.91     9929.52    151.83 o 
   5   8   6      325.57      288.63     26.52 o 
   6   8   6      164.71      209.92     27.52 o 
   7   8   6    15308.96    14693.35    262.29 o 
   8   8   6     1290.97     1382.53     34.03 o 
   9   8   6      454.30      459.59     32.37 o 
  10   8   6     4594.92     4778.85     93.63 o 
  11   8   6      139.29      142.21     33.60 o 
  12   8   6      735.19      721.23     43.45 o 
  13   8   6     2554.98     2527.05     78.63 o 
 -15   9   6     3061.85     2667.04     50.95 o 
 -14   9   6        7.35       19.50     34.37 o 
 -13   9   6      829.39      819.19     36.08 o 
 -12   9   6     1864.27     1911.56     31.39 o 
 -11   9   6     1072.96     1143.05     29.96 o 
 -10   9   6       69.65       36.71     27.71 o 
  -9   9   6     1114.46     1167.69     29.32 o 
  -8   9   6      138.34      164.33     21.59 o 
  -7   9   6     1441.02     1508.20     27.19 o 
  -6   9   6      699.71      672.57     23.04 o 
  -5   9   6     2452.37     2379.35     34.79 o 
  -4   9   6     3110.99     3316.31     40.43 o 
  -3   9   6        8.00       60.50     19.47 o 
  -2   9   6     2647.57     2705.85     29.30 o 
  -1   9   6     4881.62     4107.62     48.62 o 
   0   9   6       17.95       28.12     20.15 o 
   1   9   6        0.75       19.81     21.44 o 
   2   9   6      332.99      328.62     22.94 o 
   3   9   6     6695.08     6701.20     76.57 o 
   4   9   6      356.71      308.84     26.10 o 
   5   9   6     1301.56     1301.56     28.94 o 
   6   9   6     4417.51     4333.60     69.19 o 
   7   9   6      195.62      180.48     29.14 o 
   8   9   6       35.10       60.98     31.92 o 
   9   9   6     7901.72     7952.76    176.79 o 
  10   9   6      292.97      289.35     35.73 o 
  11   9   6      146.91      164.87     36.39 o 
  12   9   6      334.53      308.28     41.36 o 
  13   9   6      323.57      289.70     46.53 o 
 -15  10   6      914.22      848.69     39.63 o 
 -14  10   6      284.96      277.87     32.42 o 
 -13  10   6       13.45       32.37     31.04 o 
 -12  10   6        4.78       20.50     28.72 o 
 -11  10   6        0.38        7.41     27.14 o 
 -10  10   6    10316.85     9615.00    154.54 o 
  -9  10   6     2115.42     2181.66     33.87 o 
  -8  10   6     1177.64     1074.44     29.32 o 
  -7  10   6     1933.08     1941.76     28.50 o 
  -6  10   6     1059.35      970.45     26.29 o 
  -5  10   6        3.62       14.51     21.72 o 
  -4  10   6     5283.44     5573.83     43.64 o 
  -3  10   6     9943.86    10292.59     88.68 o 
  -2  10   6     7906.83     7743.73     86.69 o 
  -1  10   6     5160.84     4953.17     55.63 o 
   0  10   6        4.41        6.81     24.73 o 
   1  10   6      487.49      405.01     22.73 o 
   2  10   6     1318.67     1301.31     28.97 o 
   3  10   6     5976.38     5575.35     52.24 o 
   4  10   6    11911.51    11941.29    178.73 o 
   5  10   6     3712.12     3512.70     37.81 o 
   6  10   6      488.88      517.06     30.30 o 
   7  10   6     3663.24     3635.57     51.36 o 
   8  10   6      130.10      159.53     35.26 o 
   9  10   6     2250.13     2313.64     39.85 o 
  10  10   6     1756.65     1864.50     42.27 o 
  11  10   6     2525.05     2533.14     72.56 o 
  12  10   6     1655.30     1522.55     49.59 o 
 -15  11   6     2047.96     1791.97     41.68 o 
 -14  11   6     2462.41     2289.13     39.40 o 
 -13  11   6     1269.30     1291.50     39.28 o 
 -12  11   6      175.59      135.73     32.19 o 
 -11  11   6       87.67       93.36     26.10 o 
 -10  11   6      349.47      375.58     30.81 o 
  -9  11   6     3043.74     3015.48     45.21 o 
  -8  11   6     4967.52     4978.74     44.60 o 
  -7  11   6     3626.82     3439.89     38.52 o 
  -6  11   6     3525.47     3457.97     52.74 o 
  -5  11   6     1366.09     1506.91     27.94 o 
  -4  11   6     3596.04     3571.82     33.40 o 
  -3  11   6     6730.63     6835.34     52.96 o 
  -2  11   6      560.19      479.82     23.55 o 
  -1  11   6     3310.10     3182.02     32.03 o 
   0  11   6      480.25      427.88     23.97 o 
   1  11   6      104.38       83.13     22.79 o 
   2  11   6     2679.30     2560.42     34.51 o 
   3  11   6      519.35      536.80     25.82 o 
   4  11   6      904.08      825.63     28.28 o 
   5  11   6     4551.80     4515.13     53.95 o 
   6  11   6     2525.96     2715.30     50.44 o 
   7  11   6       36.20       43.22     32.58 o 
   8  11   6     1234.87     1186.06     31.31 o 
   9  11   6      427.47      457.76     34.54 o 
  10  11   6     1300.61     1361.13     38.62 o 
  11  11   6     1339.17     1400.01     41.98 o 
  12  11   6       42.07       41.43     44.13 o 
 -14  12   6      355.34      298.53     32.08 o 
 -13  12   6     1358.95     1282.86     36.74 o 
 -12  12   6      630.20      638.04     29.84 o 
 -11  12   6      307.30      286.01     27.74 o 
 -10  12   6      442.53      425.11     27.81 o 
  -9  12   6     7693.35     7278.93     96.98 o 
  -8  12   6      260.38      242.59     23.89 o 
  -7  12   6     2887.85     2636.12     34.85 o 
  -6  12   6     1570.08     1466.74     27.70 o 
  -5  12   6      347.06      333.19     23.84 o 
  -4  12   6     2659.67     2537.45     31.66 o 
  -3  12   6    14486.79    15118.95     78.99 o 
  -2  12   6       45.41       68.93     20.70 o 
  -1  12   6     8811.43     8524.85    102.30 o 
   0  12   6     1745.69     1764.24     27.48 o 
   1  12   6       60.32       82.06     24.13 o 
   2  12   6     2379.94     2460.09     31.58 o 
   3  12   6     2742.52     2758.06     35.72 o 
   4  12   6        0.27       17.75     25.68 o 
   5  12   6    14584.39    14695.92    118.26 o 
   6  12   6      796.89      782.48     31.82 o 
   7  12   6      146.00      145.30     32.55 o 
   8  12   6     5730.50     5319.82    126.44 o 
   9  12   6     1885.80     1860.43     41.53 o 
  10  12   6      816.46      726.96     34.27 o 
  11  12   6     6157.75     6028.64    127.51 o 
  12  12   6       12.14       39.79     43.77 o 
 -14  13   6     3290.57     2966.73     55.85 o 
 -13  13   6        1.17       -0.09     32.52 o 
 -12  13   6     1892.25     1930.88     38.56 o 
 -11  13   6     2224.70     2326.11     33.11 o 
 -10  13   6      316.21      298.11     29.70 o 
  -9  13   6      302.10      369.26     28.99 o 
  -8  13   6    10468.26    10398.76    105.68 o 
  -7  13   6        2.84       17.49     21.82 o 
  -6  13   6     6432.71     6723.43     74.07 o 
  -5  13   6     5436.11     5370.46     77.89 o 
  -4  13   6      632.91      712.88     24.39 o 
  -3  13   6     6294.49     6490.58     43.95 o 
  -2  13   6     2543.19     2615.65     30.60 o 
  -1  13   6     1313.10     1268.78     25.56 o 
   0  13   6     5527.70     5428.67     49.39 o 
   1  13   6       76.70       57.56     25.03 o 
   2  13   6      839.47      839.84     25.49 o 
   3  13   6     4976.38     4757.88     70.61 o 
   4  13   6     1535.31     1472.67     32.37 o 
   5  13   6        5.34       36.50     29.00 o 
   6  13   6     1838.75     1766.73     39.85 o 
   7  13   6      111.54      136.97     29.07 o 
   8  13   6       13.96       18.72     34.58 o 
   9  13   6      350.86      369.82     33.39 o 
  10  13   6      441.58      434.74     37.21 o 
  11  13   6      644.40      583.22     40.91 o 
 -14  14   6       73.68       86.51     33.18 o 
 -13  14   6      123.63      118.57     35.60 o 
 -12  14   6     4911.54     4894.80     69.23 o 
 -11  14   6       25.39       51.05     29.33 o 
 -10  14   6      574.18      594.92     29.53 o 
  -9  14   6     1447.77     1419.76     31.63 o 
  -8  14   6      421.61      374.81     27.47 o 
  -7  14   6      735.94      733.98     27.29 o 
  -6  14   6     9549.22     9385.92    132.08 o 
  -5  14   6     1460.85     1383.37     30.40 o 
  -4  14   6      958.16      878.85     25.67 o 
  -3  14   6       10.99       33.74     24.82 o 
  -2  14   6     2583.88     2774.20     30.54 o 
  -1  14   6     5393.22     5359.89     35.64 o 
   0  14   6     3732.27     3533.36     43.69 o 
   1  14   6     2389.41     2424.69     33.60 o 
   2  14   6     2599.16     2530.71     40.75 o 
   3  14   6     6901.78     6570.77     78.16 o 
   4  14   6     4530.15     4647.12     61.53 o 
   5  14   6     5802.23     5658.97     62.04 o 
   6  14   6        7.79       24.83     29.60 o 
   7  14   6     2337.40     2324.97     40.35 o 
   8  14   6     3588.82     3787.03     55.63 o 
   9  14   6      192.95      176.72     34.55 o 
  10  14   6       86.92       88.09     37.82 o 
  11  14   6     1165.01     1081.75     42.75 o 
 -13  15   6      304.12      305.36     34.05 o 
 -12  15   6     4655.66     4848.80    101.19 o 
 -11  15   6      862.25      913.12     32.45 o 
 -10  15   6     1565.93     1699.95     32.83 o 
  -9  15   6        2.60       11.40     25.95 o 
  -8  15   6     1723.19     1671.34     28.58 o 
  -7  15   6     3545.68     3614.65     37.80 o 
  -6  15   6     1670.03     1574.80     28.45 o 
  -5  15   6      158.19      182.42     23.12 o 
  -4  15   6      703.86      765.72     25.59 o 
  -3  15   6        1.59        0.52     22.90 o 
  -2  15   6      659.55      731.12     27.95 o 
  -1  15   6     4153.77     4291.98     44.99 o 
   0  15   6     3243.69     3390.89     32.71 o 
   1  15   6        0.28        1.81     24.24 o 
   2  15   6     2788.92     2804.63     32.10 o 
   3  15   6      497.37      513.42     29.84 o 
   4  15   6       21.45       41.43     33.88 o 
   5  15   6       47.98       50.16     24.93 o 
   6  15   6     1259.40     1310.59     32.61 o 
   7  15   6     1917.45     1882.72     40.76 o 
   8  15   6      497.00      522.28     37.83 o 
   9  15   6       88.11      142.10     41.41 o 
  10  15   6       39.54       43.57     39.81 o 
  11  15   6        4.21       20.04     41.49 o 
 -13  16   6     1606.67     1414.36     37.59 o 
 -12  16   6      726.39      731.20     35.09 o 
 -11  16   6      514.04      518.52     35.81 o 
 -10  16   6      454.79      506.24     30.60 o 
  -9  16   6      160.70      120.82     26.98 o 
  -8  16   6      115.67      132.26     27.17 o 
  -7  16   6     4763.08     4968.75     66.92 o 
  -6  16   6     2822.74     2870.23     49.45 o 
  -5  16   6     1134.27     1137.43     28.07 o 
  -4  16   6       85.17      156.06     22.92 o 
  -3  16   6       31.36       77.65     23.73 o 
  -2  16   6      323.98      293.09     22.49 o 
  -1  16   6     4212.26     4144.20     49.36 o 
   0  16   6      194.98      183.83     24.30 o 
   1  16   6    13640.00    13765.95    108.71 o 
   2  16   6     1584.52     1610.08     29.55 o 
   3  16   6      523.90      485.78     35.07 o 
   4  16   6       53.46       74.87     29.44 o 
   5  16   6       30.51       36.88     30.16 o 
   6  16   6        6.96       26.39     34.05 o 
   7  16   6     4063.04     4217.56     67.09 o 
   8  16   6     1695.85     1696.92     60.37 o 
   9  16   6     1135.51     1153.66     39.27 o 
  10  16   6       40.41       28.53     38.74 o 
 -13  17   6        0.84      -12.48     74.28 o 
 -12  17   6     1782.42     1767.56     39.48 o 
 -11  17   6      562.56      646.57     35.42 o 
 -10  17   6     2450.57     2360.37     35.19 o 
  -9  17   6        0.28       11.58     30.79 o 
  -8  17   6      505.90      528.61     26.53 o 
  -7  17   6       54.55       46.16     26.84 o 
  -6  17   6     1031.13      991.78     27.91 o 
  -5  17   6     3365.15     3223.11     43.23 o 
  -4  17   6     1379.24     1274.18     29.42 o 
  -3  17   6      138.35      137.45     25.28 o 
  -2  17   6      261.37      351.60     26.48 o 
  -1  17   6     3354.63     3184.37     31.99 o 
   0  17   6     1340.69     1433.20     32.30 o 
   1  17   6      215.52      241.87     26.51 o 
   2  17   6     2080.92     2062.59     34.12 o 
   3  17   6      376.70      363.63     28.26 o 
   4  17   6     1245.41     1342.39     30.75 o 
   5  17   6       69.76      109.35     29.24 o 
   6  17   6     2798.67     2853.25     42.31 o 
   7  17   6       37.83       40.55     36.22 o 
   8  17   6       28.50       15.80     41.52 o 
   9  17   6      159.30      183.41     37.58 o 
  10  17   6      270.77      279.06     43.01 o 
 -12  18   6       19.14       29.58     32.40 o 
 -11  18   6      373.80      373.94     30.65 o 
 -10  18   6      729.00      715.76     31.36 o 
  -9  18   6        4.47       23.38     26.95 o 
  -8  18   6      149.92      192.45     26.51 o 
  -7  18   6     3820.62     3851.61     47.62 o 
  -6  18   6      583.19      659.56     26.67 o 
  -5  18   6     8733.81     8996.79    104.94 o 
  -4  18   6      693.41      756.22     27.75 o 
  -3  18   6      153.51      249.36     24.06 o 
  -2  18   6      660.10      668.86     27.36 o 
  -1  18   6     7320.05     7385.25     48.84 o 
   0  18   6      897.57      871.41     25.12 o 
   1  18   6     9400.69     9296.56     50.08 o 
   2  18   6      414.40      472.16     26.68 o 
   3  18   6       64.72       85.30     31.03 o 
   4  18   6     2040.16     2116.57     36.78 o 
   5  18   6     2437.78     2634.72     33.81 o 
   6  18   6       84.74       95.97     28.79 o 
   7  18   6     6778.94     7151.06     82.99 o 
   8  18   6      581.70      601.10     37.56 o 
   9  18   6      495.86      497.95     41.60 o 
 -11  19   6      231.19      167.95     31.82 o 
 -10  19   6      172.90      168.04     31.94 o 
  -9  19   6      970.57     1126.61     33.34 o 
  -8  19   6      915.67      915.53     30.42 o 
  -7  19   6     1974.09     2034.87     32.16 o 
  -6  19   6      925.30     1045.57     32.03 o 
  -5  19   6     2250.69     2215.84     34.02 o 
  -4  19   6      168.25      209.33     27.33 o 
  -3  19   6      307.81      308.44     24.51 o 
  -2  19   6      348.69      330.47     25.54 o 
  -1  19   6     2426.61     2634.43     44.49 o 
   0  19   6      123.69      190.51     27.92 o 
   1  19   6       16.82       22.39     27.82 o 
   2  19   6        7.27        0.35     27.34 o 
   3  19   6       16.82       46.69     27.75 o 
   4  19   6      647.43      641.81     31.80 o 
   5  19   6     3636.85     3718.99     45.05 o 
   6  19   6       45.66       58.34     33.49 o 
   7  19   6     1250.81     1300.19     42.38 o 
   8  19   6       88.87      115.30     34.26 o 
   9  19   6      476.12      433.46     43.34 o 
 -11  20   6      153.48      154.40     35.17 o 
 -10  20   6      333.06      357.08     33.96 o 
  -9  20   6     2963.50     2947.65     42.55 o 
  -8  20   6      487.99      462.18     28.76 o 
  -7  20   6      474.25      492.06     28.48 o 
  -6  20   6     1124.63     1170.13     29.14 o 
  -5  20   6       28.82       42.98     26.82 o 
  -4  20   6       24.64       21.94     24.25 o 
  -3  20   6     4453.95     4449.63     36.85 o 
  -2  20   6        1.58       19.77     25.50 o 
  -1  20   6     5387.30     5352.82     62.05 o 
   0  20   6      558.86      555.22     29.66 o 
   1  20   6      438.31      456.71     30.37 o 
   2  20   6      287.35      303.74     27.75 o 
   3  20   6     2931.30     3145.87     47.05 o 
   4  20   6      784.10      794.36     32.88 o 
   5  20   6     3220.70     3475.57     65.36 o 
   6  20   6      862.31      921.60     38.11 o 
   7  20   6      877.44      858.64     38.59 o 
   8  20   6      838.57      813.21     38.41 o 
 -10  21   6        0.67        7.34     30.74 o 
  -9  21   6       45.42       62.96     32.75 o 
  -8  21   6     5018.34     5423.45    128.04 o 
  -7  21   6      124.70      164.62     31.14 o 
  -6  21   6     4665.02     4852.97     65.05 o 
  -5  21   6      787.19      888.09     33.41 o 
  -4  21   6      289.60      307.95     27.02 o 
  -3  21   6       95.47       88.60     27.94 o 
  -2  21   6     1535.79     1557.98     31.62 o 
  -1  21   6       79.00       86.33     26.56 o 
   0  21   6     3253.31     3277.82     35.17 o 
   1  21   6      359.73      378.35     29.29 o 
   2  21   6      122.20      127.23     27.97 o 
   3  21   6      163.92      170.38     29.48 o 
   4  21   6       28.38       44.82     32.03 o 
   5  21   6      676.48      738.97     36.96 o 
   6  21   6     1750.58     1558.02     40.56 o 
   7  21   6       12.90        4.47     31.53 o 
  -9  22   6     2230.91     1962.58     58.08 o 
  -8  22   6      568.88      502.06     32.61 o 
  -7  22   6      325.07      354.04     34.74 o 
  -6  22   6      154.43      166.27     30.27 o 
  -5  22   6     1062.73     1115.49     35.41 o 
  -4  22   6      105.77      133.51     28.41 o 
  -3  22   6     3795.67     3841.17     60.00 o 
  -2  22   6     1174.79     1232.13     34.10 o 
  -1  22   6     2612.76     2599.72     45.25 o 
   0  22   6       41.60       43.21     28.37 o 
   1  22   6       29.93       59.93     30.59 o 
   2  22   6      262.81      301.91     29.44 o 
   3  22   6     2158.69     2104.70     34.07 o 
   4  22   6      674.11      719.73     37.64 o 
   5  22   6     3356.90     3172.72     42.33 o 
   6  22   6      582.02      538.02     34.88 o 
   7  22   6      173.40      197.12     52.71 o 
  -8  23   6     1165.12      991.06     34.02 o 
  -7  23   6     4047.78     4004.12     40.85 o 
  -6  23   6     2082.44     2014.65     40.40 o 
  -5  23   6       11.86       44.51     38.51 o 
  -4  23   6        3.02       42.47     29.10 o 
  -3  23   6       54.44       76.24     27.18 o 
  -2  23   6       86.04      115.68     27.81 o 
  -1  23   6     2115.09     2296.26     46.51 o 
   0  23   6     1125.22     1088.45     31.32 o 
   1  23   6      513.09      533.72     31.39 o 
   2  23   6       45.14       57.74     32.93 o 
   3  23   6      602.94      567.13     39.88 o 
   4  23   6      206.78      206.39     31.24 o 
   5  23   6     1004.36     1001.36     46.85 o 
   6  23   6      761.43      699.50     41.69 o 
  -7  24   6     2091.90     1994.26     47.68 o 
  -6  24   6      628.97      541.41     36.41 o 
  -5  24   6     1392.63     1374.12     42.75 o 
  -4  24   6      108.64       69.92     36.54 o 
  -3  24   6      380.34      393.38     34.01 o 
  -2  24   6     1788.80     1721.31     34.61 o 
  -1  24   6     2151.89     2127.28     42.03 o 
   0  24   6      133.28      138.49     34.31 o 
   1  24   6     1229.57     1237.65     36.47 o 
   2  24   6        1.79       -5.24     36.22 o 
   3  24   6        7.52       29.83     36.63 o 
   4  24   6     1190.60     1044.47     42.56 o 
  -6  25   6      164.71      148.77     37.86 o 
  -5  25   6        0.06       11.08     31.92 o 
  -4  25   6     1477.98     1380.42     36.92 o 
  -3  25   6        1.08       12.34     31.26 o 
  -2  25   6     1107.85     1079.82     38.10 o 
  -1  25   6     1793.90     1794.14     39.52 o 
   0  25   6      555.97      533.09     29.05 o 
   1  25   6      152.88      130.92     34.49 o 
   2  25   6      550.57      513.41     39.46 o 
   3  25   6        0.26        1.76     37.08 o 
  -3  26   6       10.42       17.76     34.21 o 
  -2  26   6       50.03       67.52     35.26 o 
  -1  26   6      993.92     1058.35     36.76 o 
   0  26   6     1252.69     1244.84     36.56 o 
 -15   0   7     2221.93     2424.54     81.27 o 
 -13   0   7     1004.13     1004.99     40.50 o 
 -11   0   7      311.89      329.11     35.88 o 
  -9   0   7     4339.87     4330.83     64.00 o 
  -7   0   7    16104.74    15931.75    290.01 o 
  -5   0   7     1709.06     1765.68     41.45 o 
  -3   0   7    19683.35    17796.93    463.92 o 
  -1   0   7    51221.49    47318.52   1152.94 o 
   1   0   7     2248.89     2285.96     45.64 o 
   3   0   7    12008.33    11996.79    222.89 o 
   5   0   7    20286.84    19877.42    376.53 o 
   7   0   7     3366.84     3257.56     64.90 o 
   9   0   7     4101.48     4017.47    147.24 o 
  11   0   7    11821.54    12605.17    163.65 o 
  13   0   7       89.45       98.66     72.58 o 
 -16   1   7       34.98       18.04     38.31 o 
 -15   1   7      149.69      184.45     42.63 o 
 -14   1   7     4662.25     4799.77     68.79 o 
 -13   1   7       86.24      125.72     27.23 o 
 -12   1   7     1795.26     1834.15     31.44 o 
 -11   1   7     1847.28     1846.85     31.14 o 
 -10   1   7     1165.91     1096.17     27.96 o 
  -9   1   7     8566.44     8241.20    102.98 o 
  -8   1   7     6350.76     6293.36     62.68 o 
  -7   1   7      503.49      525.17     24.46 o 
  -6   1   7     2715.06     2723.79     49.76 o 
  -5   1   7     4886.58     4909.76     91.15 o 
  -4   1   7     2740.39     2660.84     49.27 o 
  -3   1   7     3982.05     3700.07     66.60 o 
  -2   1   7     1665.06     1551.64     26.37 o 
  -1   1   7     9122.79     9481.89    127.38 o 
   0   1   7    20952.61    20474.88    274.75 o 
   1   1   7      802.51      932.23     26.48 o 
   2   1   7      226.95      170.31     23.65 o 
   3   1   7    15744.37    15267.16    197.00 o 
   4   1   7     1051.16     1074.79     28.49 o 
   5   1   7      952.80     1151.33     30.96 o 
   6   1   7     1835.37     1695.20     31.93 o 
   7   1   7     1278.20     1217.99     30.57 o 
   8   1   7     3897.02     3977.94     66.67 o 
   9   1   7     1094.98     1143.06     34.79 o 
  10   1   7     5616.92     5775.16    101.35 o 
  11   1   7       90.85      102.38     37.59 o 
  12   1   7      151.00      179.71     48.86 o 
  13   1   7      260.38      212.89     53.11 o 
 -16   2   7      879.90      835.87     47.21 o 
 -15   2   7       15.81       78.52     45.77 o 
 -14   2   7     1537.23     1573.68     41.91 o 
 -13   2   7       33.36       25.94     27.99 o 
 -12   2   7     1164.86     1195.68     30.82 o 
 -11   2   7     2857.23     3005.61     49.81 o 
 -10   2   7      125.01      183.07     24.06 o 
  -9   2   7     2206.35     2207.47     44.21 o 
  -8   2   7    10014.02     9968.93    123.25 o 
  -7   2   7     1032.47     1028.88     26.47 o 
  -6   2   7     2769.67     2821.36     63.45 o 
  -5   2   7     1378.22     1133.71     27.88 o 
  -4   2   7       32.21       69.13     22.62 o 
  -3   2   7    14337.81    13508.17    266.77 o 
  -2   2   7    11920.83    10510.64    157.39 o 
  -1   2   7    24643.48    24072.84    416.02 o 
   0   2   7       31.89       17.06     22.41 o 
   1   2   7    25036.56    23837.35    323.64 o 
   2   2   7     8732.18     8029.30    124.26 o 
   3   2   7    14022.30    12649.30    134.68 o 
   4   2   7     4207.46     4302.10     66.86 o 
   5   2   7     6876.71     6413.36    104.63 o 
   6   2   7     2062.13     2049.76     31.04 o 
   7   2   7     1034.10     1021.83     31.64 o 
   8   2   7     3979.80     4070.96     54.23 o 
   9   2   7     2386.47     2458.49     38.17 o 
  10   2   7      112.90      119.20     34.36 o 
  11   2   7     4081.99     4626.21     57.67 o 
  12   2   7     1746.45     1837.12     51.38 o 
  13   2   7      455.56      463.66     53.59 o 
 -16   3   7     3897.71     3626.11    101.86 o 
 -15   3   7      122.45       72.90     35.89 o 
 -14   3   7     1092.04     1103.05     35.81 o 
 -13   3   7      408.31      453.39     31.10 o 
 -12   3   7     2352.04     2344.04     31.93 o 
 -11   3   7     5007.69     4830.82     67.35 o 
 -10   3   7     7553.78     7517.82    101.44 o 
  -9   3   7      519.69      566.37     24.53 o 
  -8   3   7     8969.27     9030.04    119.28 o 
  -7   3   7     7855.94     7541.23    159.84 o 
  -6   3   7      157.65      199.67     21.68 o 
  -5   3   7     1096.54     1113.40     24.87 o 
  -4   3   7     6962.86     6725.49     99.26 o 
  -3   3   7     9973.75     9394.67    130.94 o 
  -2   3   7    16497.33    16423.53    327.08 o 
  -1   3   7     5061.75     4899.60     65.36 o 
   0   3   7     2698.99     3042.50     39.44 o 
   1   3   7     2198.44     2132.24     33.49 o 
   2   3   7     1613.81     1429.23     28.29 o 
   3   3   7     7488.18     6963.82     89.78 o 
   4   3   7     4403.12     4460.15     58.72 o 
   5   3   7     1238.92     1185.03     29.63 o 
   6   3   7      411.15      365.94     27.78 o 
   7   3   7     3184.47     3346.34     40.71 o 
   8   3   7     1667.44     1606.24     32.12 o 
   9   3   7     1383.40     1372.29     34.89 o 
  10   3   7      208.90      204.71     32.11 o 
  11   3   7     1036.59     1190.43     42.34 o 
  12   3   7      449.60      479.85     49.25 o 
  13   3   7      462.21      397.17     44.23 o 
 -16   4   7        1.94        9.18     40.09 o 
 -15   4   7     1552.60     1532.39     43.32 o 
 -14   4   7       77.25       88.82     31.92 o 
 -13   4   7      143.79      136.62     29.86 o 
 -12   4   7      173.60      169.33     26.18 o 
 -11   4   7     9246.86     8932.95    126.53 o 
 -10   4   7     1833.25     1911.13     34.87 o 
  -9   4   7      956.54      984.34     27.23 o 
  -8   4   7      613.62      550.87     24.10 o 
  -7   4   7      168.34      193.40     22.00 o 
  -6   4   7       14.88       27.30     19.81 o 
  -5   4   7    22776.98    21983.65    328.06 o 
  -4   4   7      439.24      670.91     24.47 o 
  -3   4   7     2025.50     2053.89     29.43 o 
  -2   4   7     5849.53     6036.68     80.61 o 
  -1   4   7       85.65       72.18     19.58 o 
   0   4   7        8.91       29.89     21.70 o 
   1   4   7    36581.57    35529.71    401.19 o 
   2   4   7        0.35       31.00     21.86 o 
   3   4   7    15903.43    15137.94    191.60 o 
   4   4   7     4503.87     4377.25     56.20 o 
   5   4   7      181.18      193.61     26.98 o 
   6   4   7     2290.30     2171.67     34.89 o 
   7   4   7     8846.82     8983.05    113.80 o 
   8   4   7        6.33        9.64     30.26 o 
   9   4   7     7215.32     7303.61    155.32 o 
  10   4   7      214.73      198.22     33.39 o 
  11   4   7        3.13       17.23     34.12 o 
  12   4   7      699.24      729.36     44.19 o 
  13   4   7      583.60      631.15     49.14 o 
 -16   5   7     6612.83     5981.01    143.00 o 
 -15   5   7      956.68      982.04     42.30 o 
 -14   5   7      112.11      157.38     36.08 o 
 -13   5   7      267.70      270.60     30.13 o 
 -12   5   7        1.96        1.41     27.19 o 
 -11   5   7      712.23      789.08     28.10 o 
 -10   5   7    23142.79    22839.18    400.21 o 
  -9   5   7     1471.64     1384.94     27.48 o 
  -8   5   7     4422.10     4352.12    103.62 o 
  -7   5   7      822.34      843.87     25.93 o 
  -6   5   7     1194.21     1417.95     25.78 o 
  -5   5   7     8487.44     9036.43    115.75 o 
  -4   5   7    21379.14    19997.43    336.60 o 
  -3   5   7     3139.50     3095.36     44.11 o 
  -2   5   7    15997.43    16032.83    249.86 o 
  -1   5   7      590.29      600.20     24.81 o 
   0   5   7     7422.48     6731.84     99.19 o 
   1   5   7     3737.61     3792.54     51.37 o 
   2   5   7      840.05      853.45     27.54 o 
   3   5   7     2059.21     2015.34     40.95 o 
   4   5   7     5282.05     4849.59     89.10 o 
   5   5   7      294.36      297.99     26.13 o 
   6   5   7     3297.06     3287.44     57.16 o 
   7   5   7       49.05       54.21     26.96 o 
   8   5   7      979.79     1095.24     33.49 o 
   9   5   7      234.55      241.41     31.10 o 
  10   5   7     2726.44     2819.51     58.67 o 
  11   5   7       82.49       68.70     37.21 o 
  12   5   7       33.33       46.92     43.37 o 
  13   5   7      297.80      236.53     53.76 o 
 -16   6   7      928.61      780.95     51.37 o 
 -15   6   7      542.51      565.03     44.12 o 
 -14   6   7       52.60       54.36     29.09 o 
 -13   6   7      747.15      801.94     30.57 o 
 -12   6   7     1593.16     1660.65     32.70 o 
 -11   6   7     5268.60     5378.46     75.24 o 
 -10   6   7       88.31      127.79     24.81 o 
  -9   6   7     1275.05     1223.06     28.87 o 
  -8   6   7      258.62      262.37     25.96 o 
  -7   6   7        5.86        9.95     22.65 o 
  -6   6   7     4744.48     4886.63     68.43 o 
  -5   6   7    11871.02    10836.62    164.87 o 
  -4   6   7     5268.35     5333.28     95.05 o 
  -3   6   7      915.70      607.92     23.83 o 
  -2   6   7     2404.44     2349.90     28.91 o 
  -1   6   7      627.74      620.19     23.59 o 
   0   6   7     2324.86     2157.95     29.26 o 
   1   6   7     9313.54     9046.32    128.13 o 
   2   6   7     2177.66     2016.02     33.67 o 
   3   6   7    14820.92    14513.74    140.29 o 
   4   6   7      817.47      767.53     27.09 o 
   5   6   7     1158.72     1133.95     31.02 o 
   6   6   7       99.27      109.92     26.71 o 
   7   6   7     5400.64     5569.89    120.20 o 
   8   6   7     4812.18     5033.08     92.98 o 
   9   6   7     8930.39     9112.77    149.01 o 
  10   6   7      495.31      544.00     39.07 o 
  11   6   7      578.76      604.93     38.23 o 
  12   6   7      246.98      248.95     42.96 o 
  13   6   7       90.80      103.49     53.37 o 
 -15   7   7      125.24      147.34     38.27 o 
 -14   7   7       20.28       16.50     36.05 o 
 -13   7   7        4.70       26.63     31.53 o 
 -12   7   7       96.81      114.15     30.25 o 
 -11   7   7     4868.39     4793.83     83.98 o 
 -10   7   7     1890.16     1907.61     37.64 o 
  -9   7   7     1268.45     1389.96     28.90 o 
  -8   7   7     2611.54     2624.24     43.79 o 
  -7   7   7      381.29      461.70     26.26 o 
  -6   7   7      210.79      263.86     23.80 o 
  -5   7   7     1772.53     1513.62     27.59 o 
  -4   7   7      540.92      594.27     24.46 o 
  -3   7   7     7768.90     7148.01     72.36 o 
  -2   7   7       23.58       79.18     21.88 o 
  -1   7   7     1104.38      969.42     23.78 o 
   0   7   7       61.69       43.37     22.67 o 
   1   7   7      564.55      587.34     24.61 o 
   2   7   7     3835.80     3908.37     42.42 o 
   3   7   7     5539.44     5185.03     45.05 o 
   4   7   7        0.37       14.00     29.10 o 
   5   7   7      367.50      396.31     26.76 o 
   6   7   7      148.79      182.50     26.88 o 
   7   7   7     2158.18     2298.72     42.67 o 
   8   7   7     1962.71     2032.35     39.16 o 
   9   7   7     2282.57     2220.40     43.62 o 
  10   7   7       17.75       37.42     33.41 o 
  11   7   7      804.54      818.97     36.75 o 
  12   7   7        4.29       36.53     43.38 o 
 -15   8   7      420.20      399.12     43.26 o 
 -14   8   7       10.71       16.64     39.35 o 
 -13   8   7      393.55      376.36     31.94 o 
 -12   8   7     4215.31     4110.20     64.91 o 
 -11   8   7      387.83      372.87     25.22 o 
 -10   8   7        0.16        2.69     26.99 o 
  -9   8   7     6548.81     6225.31     85.79 o 
  -8   8   7        1.94       22.56     24.39 o 
  -7   8   7      696.83      728.39     24.76 o 
  -6   8   7     4100.24     3970.96     50.84 o 
  -5   8   7      563.07      639.73     22.85 o 
  -4   8   7     1283.93     1187.95     27.20 o 
  -3   8   7     7809.94     7850.36     79.82 o 
  -2   8   7      739.63      798.31     24.07 o 
  -1   8   7     3886.67     3515.48     55.43 o 
   0   8   7      288.31      222.26     21.86 o 
   1   8   7      212.54      150.27     25.27 o 
   2   8   7    10086.75    10211.42    100.58 o 
   3   8   7     7455.10     7328.89     85.76 o 
   4   8   7       22.52       28.19     29.08 o 
   5   8   7    12891.12    12341.69    162.96 o 
   6   8   7      343.95      362.33     28.99 o 
   7   8   7     2011.30     1971.09     34.69 o 
   8   8   7     3303.47     3357.95     64.80 o 
   9   8   7      857.19      897.28     33.41 o 
  10   8   7      361.12      383.12     36.40 o 
  11   8   7     3176.17     3390.30     64.35 o 
  12   8   7       44.71       71.49     46.91 o 
 -15   9   7      660.24      597.85     44.53 o 
 -14   9   7     3960.85     3867.41     56.68 o 
 -13   9   7      143.10      137.13     29.10 o 
 -12   9   7       65.67       57.07     28.99 o 
 -11   9   7      671.99      609.78     28.93 o 
 -10   9   7      358.08      438.99     27.58 o 
  -9   9   7      482.43      517.03     28.51 o 
  -8   9   7     7354.13     7131.36     80.98 o 
  -7   9   7       40.14       35.07     21.34 o 
  -6   9   7     3464.63     3633.35     49.77 o 
  -5   9   7      697.41      701.82     22.00 o 
  -4   9   7     2565.48     2246.38     32.76 o 
  -3   9   7     1016.79      948.55     24.64 o 
  -2   9   7     1570.58     1494.68     26.30 o 
  -1   9   7       19.59        7.91     20.86 o 
   0   9   7        3.91       11.39     23.55 o 
   1   9   7      317.32      369.15     27.34 o 
   2   9   7     5149.66     4934.75     42.03 o 
   3   9   7       55.27       48.96     24.64 o 
   4   9   7     3675.75     3413.97     44.74 o 
   5   9   7     1139.96     1236.37     31.92 o 
   6   9   7      940.35      993.57     32.60 o 
   7   9   7      329.12      311.06     28.28 o 
   8   9   7     1249.20     1227.87     35.72 o 
   9   9   7      553.86      507.24     32.82 o 
  10   9   7      785.54      820.46     38.08 o 
  11   9   7      196.06      193.18     40.98 o 
  12   9   7      468.33      453.12     49.03 o 
 -15  10   7      910.77      773.63     43.41 o 
 -14  10   7       36.39       38.85     34.09 o 
 -13  10   7      154.43      153.57     34.08 o 
 -12  10   7       10.78       37.64     30.21 o 
 -11  10   7      278.41      333.59     27.70 o 
 -10  10   7      882.52      778.39     28.28 o 
  -9  10   7     4477.79     4465.32     49.80 o 
  -8  10   7     3224.39     3177.75     37.36 o 
  -7  10   7      359.92      353.45     25.05 o 
  -6  10   7     1457.66     1408.00     28.21 o 
  -5  10   7     2000.16     2100.04     28.58 o 
  -4  10   7        5.71       15.86     19.90 o 
  -3  10   7    13570.08    14180.97     97.37 o 
  -2  10   7    12366.21    12196.94    103.62 o 
  -1  10   7     3018.43     2956.22     30.70 o 
   0  10   7     4088.14     3759.23     32.93 o 
   1  10   7      264.81      294.39     28.73 o 
   2  10   7      298.22      305.96     25.95 o 
   3  10   7     3734.91     3410.29     36.07 o 
   4  10   7     5686.76     5460.44     80.71 o 
   5  10   7    10826.64    10329.17    129.32 o 
   6  10   7     7878.86     7681.90    107.25 o 
   7  10   7      203.32      247.04     29.15 o 
   8  10   7      498.07      513.56     34.69 o 
   9  10   7       55.30       38.03     31.34 o 
  10  10   7      510.84      500.06     36.83 o 
  11  10   7     2038.28     2018.72     45.82 o 
  12  10   7     2385.04     2348.27     69.90 o 
 -15  11   7      587.43      552.61     42.03 o 
 -14  11   7     3462.47     3413.45     54.21 o 
 -13  11   7     5916.26     5936.29    123.26 o 
 -12  11   7     1116.58     1046.35     32.46 o 
 -11  11   7        4.86       18.83     28.04 o 
 -10  11   7      330.33      348.82     25.12 o 
  -9  11   7      574.30      494.86     27.30 o 
  -8  11   7     2624.15     2661.24     36.55 o 
  -7  11   7     9160.04     8885.10    150.52 o 
  -6  11   7     1230.61     1267.08     26.67 o 
  -5  11   7      379.43      540.05     24.00 o 
  -4  11   7        2.59       17.81     22.10 o 
  -3  11   7     1348.60     1244.24     24.85 o 
  -2  11   7      555.41      654.51     26.57 o 
  -1  11   7     1185.27     1119.74     24.97 o 
   0  11   7     6293.12     6406.79     74.49 o 
   1  11   7     1193.85     1146.20     29.68 o 
   2  11   7      151.11      167.89     23.21 o 
   3  11   7     5387.71     5414.80     55.88 o 
   4  11   7        1.67        2.24     24.92 o 
   5  11   7      201.31      240.37     29.38 o 
   6  11   7     2544.99     2447.65     45.67 o 
   7  11   7      183.05      240.38     28.81 o 
   8  11   7        0.68       10.49     34.21 o 
   9  11   7     1382.63     1400.01     37.78 o 
  10  11   7       26.45       42.12     36.15 o 
  11  11   7     2659.70     2466.65     53.44 o 
  12  11   7      470.87      405.22     47.95 o 
 -14  12   7      656.33      601.08     36.50 o 
 -13  12   7        0.27        2.92     33.08 o 
 -12  12   7     1186.24     1172.31     33.02 o 
 -11  12   7      701.40      687.55     32.24 o 
 -10  12   7     1276.85     1284.01     27.19 o 
  -9  12   7       13.96        4.62     23.62 o 
  -8  12   7     8248.23     8208.91    123.49 o 
  -7  12   7      284.11      325.97     22.98 o 
  -6  12   7      184.93      234.80     22.41 o 
  -5  12   7     3131.81     2929.99     31.57 o 
  -4  12   7      181.12      193.55     22.75 o 
  -3  12   7     1096.51      971.12     25.05 o 
  -2  12   7    13149.31    13412.11    147.29 o 
  -1  12   7       34.70       43.33     23.35 o 
   0  12   7     1266.45     1410.43     26.40 o 
   1  12   7      196.25      215.79     26.60 o 
   2  12   7     1512.13     1521.58     33.89 o 
   3  12   7     1166.46     1168.16     30.95 o 
   4  12   7     5943.41     5879.12     52.61 o 
   5  12   7        1.88        2.73     28.98 o 
   6  12   7     8189.02     8344.23     76.10 o 
   7  12   7      257.31      258.42     28.09 o 
   8  12   7       41.22       48.03     38.27 o 
   9  12   7      211.67      209.56     33.81 o 
  10  12   7      133.85      163.10     38.28 o 
  11  12   7      847.78      726.67     41.56 o 
 -14  13   7      141.51      183.75     36.31 o 
 -13  13   7     6699.27     6838.99    148.04 o 
 -12  13   7       42.87       32.90     30.95 o 
 -11  13   7      347.76      307.33     28.01 o 
 -10  13   7     3785.13     3602.86     50.45 o 
  -9  13   7      383.02      347.33     27.39 o 
  -8  13   7     2605.35     2601.38     30.34 o 
  -7  13   7     9460.08     9149.34    155.42 o 
  -6  13   7     1075.97     1150.72     25.33 o 
  -5  13   7       53.31       86.23     23.45 o 
  -4  13   7     1049.38      897.88     26.50 o 
  -3  13   7      108.55      118.35     22.35 o 
  -2  13   7      281.04      199.11     24.23 o 
  -1  13   7     3617.82     3603.99     42.24 o 
   0  13   7      400.13      349.66     25.99 o 
   1  13   7     2817.29     2941.47     36.56 o 
   2  13   7      888.49      930.60     28.70 o 
   3  13   7       49.07       78.93     27.83 o 
   4  13   7     3458.21     3439.74     39.87 o 
   5  13   7        6.64       13.18     31.45 o 
   6  13   7       77.42       60.21     30.25 o 
   7  13   7     1080.28     1074.61     36.87 o 
   8  13   7      337.39      413.05     36.25 o 
   9  13   7      186.20      214.96     37.83 o 
  10  13   7      738.33      731.72     46.79 o 
  11  13   7      679.51      627.54     42.83 o 
 -14  14   7      595.37      585.28     34.95 o 
 -13  14   7      183.73      205.72     38.07 o 
 -12  14   7      114.03      118.80     29.42 o 
 -11  14   7     3695.08     3480.91     61.21 o 
 -10  14   7       91.01       84.35     28.60 o 
  -9  14   7      925.64      969.28     29.87 o 
  -8  14   7     2717.13     2683.83     50.94 o 
  -7  14   7      343.41      413.33     27.18 o 
  -6  14   7      696.78      751.74     25.61 o 
  -5  14   7    11811.77    11945.43    183.09 o 
  -4  14   7     1122.12     1195.87     25.90 o 
  -3  14   7       87.21       81.45     20.59 o 
  -2  14   7     3783.99     3612.47     56.87 o 
  -1  14   7     4268.77     4249.52     42.78 o 
   0  14   7    11234.42    11035.29    104.76 o 
   1  14   7     5846.34     5944.36     51.50 o 
   2  14   7     3575.31     3611.68     41.49 o 
   3  14   7     1424.08     1364.59     27.43 o 
   4  14   7      226.86      288.30     27.44 o 
   5  14   7     2692.33     2636.66     48.61 o 
   6  14   7     1158.44     1239.28     33.43 o 
   7  14   7     1087.38     1147.90     38.40 o 
   8  14   7      196.58      200.10     34.14 o 
   9  14   7     1607.37     1688.62     42.33 o 
  10  14   7      485.60      436.36     43.09 o 
  11  14   7      707.45      624.76     40.68 o 
 -13  15   7      550.77      499.05     34.86 o 
 -12  15   7       40.94       60.89     30.95 o 
 -11  15   7     4081.33     4164.54     78.62 o 
 -10  15   7      910.11      957.25     28.04 o 
  -9  15   7     1790.26     1880.29     35.79 o 
  -8  15   7      476.63      523.42     26.96 o 
  -7  15   7     1526.10     1547.14     28.61 o 
  -6  15   7     6475.22     6221.60    124.63 o 
  -5  15   7     8256.03     7943.40     75.18 o 
  -4  15   7     1724.63     1822.96     30.58 o 
  -3  15   7     2419.56     2228.13     31.27 o 
  -2  15   7     1166.95     1163.09     28.47 o 
  -1  15   7      422.16      443.73     25.96 o 
   0  15   7     6606.91     6676.00    108.44 o 
   1  15   7      746.99      753.90     26.13 o 
   2  15   7       80.68       73.28     26.42 o 
   3  15   7     1430.89     1331.04     30.77 o 
   4  15   7      458.82      429.40     27.09 o 
   5  15   7       49.29       58.84     27.03 o 
   6  15   7     2016.98     1991.16     42.43 o 
   7  15   7        0.87       -3.09     32.47 o 
   8  15   7      397.63      414.95     33.32 o 
   9  15   7      459.73      417.80     37.09 o 
  10  15   7      928.59      830.39     42.05 o 
 -13  16   7       72.53       83.83     32.03 o 
 -12  16   7     2596.84     2428.53     45.85 o 
 -11  16   7     1926.28     2010.75     37.47 o 
 -10  16   7        1.25        4.54     28.28 o 
  -9  16   7      342.63      363.98     29.40 o 
  -8  16   7       81.83       95.46     27.67 o 
  -7  16   7       77.66       65.40     25.61 o 
  -6  16   7    11595.41    11697.58    187.55 o 
  -5  16   7     3714.86     3715.78     37.14 o 
  -4  16   7     1252.19     1344.69     26.66 o 
  -3  16   7      892.55      923.40     25.51 o 
  -2  16   7       40.03       52.96     25.51 o 
  -1  16   7      135.20      163.52     21.59 o 
   0  16   7    12733.32    13026.66    108.81 o 
   1  16   7      734.18      727.12     28.05 o 
   2  16   7     6863.58     7150.15     99.05 o 
   3  16   7      107.98      107.54     27.51 o 
   4  16   7      278.34      289.41     30.90 o 
   5  16   7      809.32      825.73     38.73 o 
   6  16   7     2072.21     2001.36     37.42 o 
   7  16   7       83.74       76.37     31.83 o 
   8  16   7     5901.47     5958.59    117.35 o 
   9  16   7      420.26      413.98     40.68 o 
  10  16   7      346.83      334.09     45.17 o 
 -12  17   7        2.06        3.71     35.02 o 
 -11  17   7     1896.36     1866.59     33.55 o 
 -10  17   7      131.05      155.49     30.18 o 
  -9  17   7      229.47      228.89     26.73 o 
  -8  17   7        9.12       17.57     24.52 o 
  -7  17   7        3.61        5.16     26.86 o 
  -6  17   7       33.69       41.42     27.31 o 
  -5  17   7     2997.49     3042.61     34.61 o 
  -4  17   7      546.04      490.93     24.91 o 
  -3  17   7     3755.74     3852.56     33.72 o 
  -2  17   7       83.12       87.85     23.47 o 
  -1  17   7      692.48      802.39     27.16 o 
   0  17   7        7.13       30.88     24.73 o 
   1  17   7       64.71       51.03     28.35 o 
   2  17   7     1747.36     1721.38     31.01 o 
   3  17   7     2370.50     2405.12     39.60 o 
   4  17   7       59.24       35.66     32.71 o 
   5  17   7     1315.51     1349.07     35.20 o 
   6  17   7       22.31       31.80     27.58 o 
   7  17   7     2879.91     2781.90     57.26 o 
   8  17   7      514.93      515.55     33.13 o 
   9  17   7      226.35      252.43     42.20 o 
 -12  18   7      680.25      649.79     36.29 o 
 -11  18   7       39.26       28.60     37.23 o 
 -10  18   7      600.32      651.34     33.04 o 
  -9  18   7      697.54      815.92     31.90 o 
  -8  18   7      764.51      792.95     28.43 o 
  -7  18   7       51.98       94.20     25.74 o 
  -6  18   7     3951.42     3989.01     65.19 o 
  -5  18   7     1738.33     1850.41     34.58 o 
  -4  18   7     4852.11     5034.05     38.69 o 
  -3  18   7        6.85       19.30     23.66 o 
  -2  18   7     2380.11     2609.41     31.62 o 
  -1  18   7      528.56      561.38     26.73 o 
   0  18   7     6852.44     7063.63     82.66 o 
   1  18   7     1480.07     1540.58     35.97 o 
   2  18   7     3179.34     3191.35     39.55 o 
   3  18   7        0.00        9.40     27.23 o 
   4  18   7       79.89       80.65     28.00 o 
   5  18   7      150.25      207.93     35.68 o 
   6  18   7     1478.78     1544.08     40.29 o 
   7  18   7     1129.88     1063.08     38.85 o 
   8  18   7     4219.62     3880.84     98.99 o 
   9  18   7      196.97      182.83     36.01 o 
 -11  19   7       41.32       53.82     32.16 o 
 -10  19   7      838.75      815.69     34.07 o 
  -9  19   7      154.89      126.22     33.70 o 
  -8  19   7     2205.07     2191.47     34.69 o 
  -7  19   7     2024.91     2063.37     33.84 o 
  -6  19   7      544.58      541.23     27.20 o 
  -5  19   7       85.80      140.22     31.69 o 
  -4  19   7     2199.83     2307.41     38.90 o 
  -3  19   7      195.45      162.71     27.33 o 
  -2  19   7      279.05      306.43     30.67 o 
  -1  19   7       99.66       96.76     32.33 o 
   0  19   7      785.57      841.23     29.50 o 
   1  19   7      272.69      282.41     30.67 o 
   2  19   7     1572.64     1666.23     33.80 o 
   3  19   7        0.18        2.57     29.50 o 
   4  19   7        0.41       10.54     28.54 o 
   5  19   7      129.13      110.33     31.38 o 
   6  19   7     3447.60     3678.58     44.52 o 
   7  19   7        0.26        9.54     39.11 o 
   8  19   7       39.93       41.93     35.54 o 
 -11  20   7      261.27      217.96     43.34 o 
 -10  20   7      561.59      590.38     35.00 o 
  -9  20   7      470.42      420.55     31.43 o 
  -8  20   7     4485.24     4640.91     65.79 o 
  -7  20   7       41.11       40.26     28.68 o 
  -6  20   7      199.03      190.20     28.03 o 
  -5  20   7     1209.99     1261.17     33.78 o 
  -4  20   7       54.71       63.85     25.89 o 
  -3  20   7       59.84       66.57     26.52 o 
  -2  20   7     6761.75     6942.35     77.36 o 
  -1  20   7        4.40       11.24     26.26 o 
   0  20   7     2101.47     2170.26     32.60 o 
   1  20   7     2374.80     2245.58     33.63 o 
   2  20   7        9.09       25.24     28.18 o 
   3  20   7       70.80       66.99     29.40 o 
   4  20   7     3077.44     2984.47     36.58 o 
   5  20   7      108.40       97.86     33.48 o 
   6  20   7     3289.99     3241.63     67.74 o 
   7  20   7     1866.03     1824.12     42.93 o 
 -10  21   7      140.07      125.52     39.57 o 
  -9  21   7      151.70      131.97     33.16 o 
  -8  21   7      198.43      289.07     31.21 o 
  -7  21   7     7468.57     7491.00    132.78 o 
  -6  21   7       63.62       62.50     26.52 o 
  -5  21   7     1978.72     2020.01     35.15 o 
  -4  21   7       43.45       80.33     29.22 o 
  -3  21   7      418.17      482.35     27.02 o 
  -2  21   7      216.28      241.17     29.61 o 
  -1  21   7     4612.99     4680.45     57.71 o 
   0  21   7       16.50       22.01     28.81 o 
   1  21   7     5546.00     6027.09     97.59 o 
   2  21   7      188.69      267.90     30.32 o 
   3  21   7     1105.08     1135.48     37.08 o 
   4  21   7       70.41       52.48     31.50 o 
   5  21   7        8.67       35.56     35.40 o 
   6  21   7      200.66      143.05     41.26 o 
   7  21   7     1276.11     1234.60     45.42 o 
  -9  22   7      744.36      670.94     38.69 o 
  -8  22   7     2295.00     2233.44     53.14 o 
  -7  22   7      487.94      494.03     32.41 o 
  -6  22   7      249.82      353.94     28.00 o 
  -5  22   7      112.43      149.45     31.16 o 
  -4  22   7       25.83       46.61     29.68 o 
  -3  22   7     1078.25     1058.68     32.25 o 
  -2  22   7     5983.16     6245.15     65.03 o 
  -1  22   7      389.29      419.66     29.62 o 
   0  22   7     2282.89     2278.82     33.55 o 
   1  22   7      114.94      161.89     29.58 o 
   2  22   7      139.76      152.90     33.02 o 
   3  22   7        0.74       16.10     38.29 o 
   4  22   7     2004.43     2036.43     37.95 o 
   5  22   7      550.55      517.86     39.35 o 
   6  22   7     2257.23     2031.85     50.40 o 
  -8  23   7     1132.05     1131.91     38.14 o 
  -7  23   7     2143.72     2079.04     45.37 o 
  -6  23   7     3322.36     3284.03     53.11 o 
  -5  23   7      821.94      825.93     36.74 o 
  -4  23   7      514.71      575.60     32.51 o 
  -3  23   7       81.52       69.77     27.89 o 
  -2  23   7       20.22       45.47     30.18 o 
  -1  23   7      246.89      300.22     28.93 o 
   0  23   7     3351.96     3411.57     38.26 o 
   1  23   7     1675.01     1749.20     35.32 o 
   2  23   7        0.84       28.44     36.14 o 
   3  23   7       34.98       52.96     36.65 o 
   4  23   7      721.74      762.25     43.02 o 
   5  23   7        1.80       10.79     38.44 o 
  -7  24   7      249.67      227.39     48.78 o 
  -6  24   7     2250.37     2089.99     46.42 o 
  -5  24   7      745.35      619.30     37.52 o 
  -4  24   7     1181.21     1150.09     35.63 o 
  -3  24   7      401.13      392.98     32.83 o 
  -2  24   7      734.30      668.04     33.77 o 
  -1  24   7     1821.86     1891.73     36.88 o 
   0  24   7     1097.89     1083.82     34.70 o 
   1  24   7      425.92      444.83     36.08 o 
   2  24   7      888.32      834.77     42.72 o 
   3  24   7       49.94       65.52     41.04 o 
   4  24   7        6.49       84.33    107.95 o 
  -5  25   7      459.23      453.44     40.43 o 
  -4  25   7       18.11        7.15     31.97 o 
  -3  25   7      331.44      326.11     31.49 o 
  -2  25   7      162.31      172.01     34.19 o 
  -1  25   7     1252.84     1175.06     38.57 o 
   0  25   7     2336.52     2290.51     39.33 o 
   1  25   7        1.89       29.90     42.10 o 
   2  25   7       76.22       70.10     42.00 o 
 -16   0   8      466.73      518.48     71.04 o 
 -14   0   8      784.47      791.94     41.62 o 
 -12   0   8      197.95      194.89     36.09 o 
 -10   0   8     7166.57     7019.59     77.20 o 
  -8   0   8     4362.99     4664.36    113.52 o 
  -6   0   8      142.54      168.06     28.31 o 
  -4   0   8        1.13        8.92     29.49 o 
  -2   0   8    39507.40    36969.80   1281.54 o 
   0   0   8    12023.00    11545.85    224.51 o 
   2   0   8     2397.15     2207.45     42.86 o 
   4   0   8    15108.10    14798.61    251.30 o 
   6   0   8    21579.64    21761.36    558.26 o 
   8   0   8      500.56      464.76     42.29 o 
  10   0   8     1404.06     1448.61     55.13 o 
  12   0   8     6859.47     6990.41    220.83 o 
 -16   1   8      724.87      666.49     65.03 o 
 -15   1   8      698.24      703.77     39.25 o 
 -14   1   8       49.39       78.29     28.38 o 
 -13   1   8     4289.25     4321.45     67.50 o 
 -12   1   8       60.81       84.24     25.61 o 
 -11   1   8      115.79      113.92     24.87 o 
 -10   1   8      294.89      269.82     24.01 o 
  -9   1   8     1290.14     1279.86     27.64 o 
  -8   1   8     2702.55     2685.11     40.19 o 
  -7   1   8     6075.85     5788.82     91.59 o 
  -6   1   8     1006.96      958.29     23.71 o 
  -5   1   8        1.67       34.03     24.29 o 
  -4   1   8     1095.82     1203.16     24.16 o 
  -3   1   8      767.20      914.68     21.73 o 
  -2   1   8     6255.85     6510.02    139.35 o 
  -1   1   8     5482.40     5272.29     76.81 o 
   0   1   8     1008.74     1172.15     26.58 o 
   1   1   8     5537.28     5227.14     70.77 o 
   2   1   8     1837.61     1867.56     29.19 o 
   3   1   8      971.55      827.32     27.44 o 
   4   1   8     4924.72     4770.19     60.00 o 
   5   1   8      501.57      466.95     26.29 o 
   6   1   8       87.86      101.12     26.96 o 
   7   1   8      128.73      119.89     28.76 o 
   8   1   8        4.50       11.89     29.63 o 
   9   1   8     1921.42     1943.84     36.72 o 
  10   1   8     2073.95     2142.53     40.91 o 
  11   1   8     3630.72     3771.94     94.16 o 
  12   1   8      380.18      448.52     51.45 o 
 -16   2   8      223.19      196.81     37.13 o 
 -15   2   8     1225.55     1193.16     40.87 o 
 -14   2   8      377.94      433.39     31.32 o 
 -13   2   8      260.32      259.70     27.62 o 
 -12   2   8     2192.65     2192.23     34.09 o 
 -11   2   8     2245.15     2237.78     33.24 o 
 -10   2   8      961.30      972.47     29.25 o 
  -9   2   8     2692.95     2651.78     46.62 o 
  -8   2   8     1615.38     1484.61     28.72 o 
  -7   2   8     9866.91     9660.94    136.89 o 
  -6   2   8     1823.71     1572.53     28.53 o 
  -5   2   8     2574.38     2227.40     33.93 o 
  -4   2   8     3650.04     3039.35     52.62 o 
  -3   2   8        9.13       32.30     18.39 o 
  -2   2   8     6017.23     5619.06    106.10 o 
  -1   2   8    18316.34    17833.63    220.68 o 
   0   2   8       20.58       77.62     23.40 o 
   1   2   8      500.80      539.19     23.79 o 
   2   2   8      619.67      543.67     25.76 o 
   3   2   8     3805.08     3601.28     35.44 o 
   4   2   8     9624.25     9652.89    127.22 o 
   5   2   8     4717.24     4743.35     57.68 o 
   6   2   8     6058.78     6241.07     95.05 o 
   7   2   8      759.37      776.16     29.69 o 
   8   2   8     1523.76     1535.24     35.14 o 
   9   2   8      526.60      564.19     32.89 o 
  10   2   8     2735.41     2910.34     48.18 o 
  11   2   8     1102.97     1101.03     43.03 o 
  12   2   8      891.11      863.85     51.09 o 
 -16   3   8     1361.18     1235.97     45.42 o 
 -15   3   8     4106.12     4123.46     46.85 o 
 -14   3   8      325.09      301.72     33.53 o 
 -13   3   8      430.21      448.35     28.86 o 
 -12   3   8     1773.05     1718.17     35.72 o 
 -11   3   8     1310.79     1347.31     27.04 o 
 -10   3   8     4781.79     4940.37     67.78 o 
  -9   3   8     7514.95     7650.79    141.98 o 
  -8   3   8     1906.12     1950.75     30.41 o 
  -7   3   8     2760.15     2577.39     48.07 o 
  -6   3   8     7966.48     8098.42    141.16 o 
  -5   3   8      211.04      267.00     21.36 o 
  -4   3   8        4.95       11.46     21.83 o 
  -3   3   8    21730.28    20649.43    365.24 o 
  -2   3   8    14001.91    13542.14    188.56 o 
  -1   3   8    14178.40    14077.47    205.25 o 
   0   3   8     3214.83     3190.84     38.30 o 
   1   3   8      816.45      785.11     27.78 o 
   2   3   8     2921.08     2916.59     37.72 o 
   3   3   8     1328.60     1072.60     25.64 o 
   4   3   8     8784.73     8418.38    108.53 o 
   5   3   8     3303.87     3068.28     43.87 o 
   6   3   8       27.51       36.52     25.40 o 
   7   3   8      222.88      253.21     28.49 o 
   8   3   8     1778.82     1746.77     36.01 o 
   9   3   8        2.03       -3.84     31.88 o 
  10   3   8     1876.73     1961.58     38.29 o 
  11   3   8      815.16      846.95     40.64 o 
  12   3   8      157.05      133.16     48.46 o 
 -16   4   8        2.64       -4.30     44.01 o 
 -15   4   8      331.37      346.07     37.51 o 
 -14   4   8      861.50      882.16     33.98 o 
 -13   4   8       71.57      101.85     29.66 o 
 -12   4   8     2139.01     2156.47     31.93 o 
 -11   4   8     3947.08     3802.55     60.91 o 
 -10   4   8     2930.85     2976.44     51.30 o 
  -9   4   8     2080.30     2164.52     30.74 o 
  -8   4   8     2536.95     2472.50     41.81 o 
  -7   4   8     2523.11     2415.39     30.13 o 
  -6   4   8       34.75       39.74     21.66 o 
  -5   4   8      683.99      682.88     23.68 o 
  -4   4   8    12453.07    11088.46    168.74 o 
  -3   4   8      398.45      407.45     21.30 o 
  -2   4   8     5371.70     5233.72     77.74 o 
  -1   4   8     2069.02     1794.38     29.42 o 
   0   4   8        1.52       10.75     21.95 o 
   1   4   8       41.45       70.10     22.95 o 
   2   4   8    11906.98    11150.00    166.57 o 
   3   4   8      327.41      342.08     25.26 o 
   4   4   8     4524.75     4060.10     66.21 o 
   5   4   8     3024.46     2840.43     41.36 o 
   6   4   8      914.70     1038.49     30.73 o 
   7   4   8     1357.85     1319.61     31.80 o 
   8   4   8     3207.49     3240.00     55.48 o 
   9   4   8        0.51       12.05     31.96 o 
  10   4   8     5268.04     5588.80    100.02 o 
  11   4   8      589.41      562.19     41.94 o 
  12   4   8       14.99       43.68     45.07 o 
 -16   5   8      973.65      862.80     42.87 o 
 -15   5   8     3532.57     3312.12     47.51 o 
 -14   5   8      693.73      760.76     34.73 o 
 -13   5   8      159.17      174.53     29.36 o 
 -12   5   8      229.74      275.04     29.54 o 
 -11   5   8     2840.31     2897.43     43.09 o 
 -10   5   8     1058.13     1103.75     26.48 o 
  -9   5   8    28531.78    27875.84    517.54 o 
  -8   5   8      441.43      477.00     24.07 o 
  -7   5   8     1149.35     1165.39     26.80 o 
  -6   5   8     1268.76     1285.03     26.93 o 
  -5   5   8        0.24       18.20     21.80 o 
  -4   5   8      919.02      753.55     23.77 o 
  -3   5   8    27901.80    25647.18    396.66 o 
  -2   5   8      622.77      586.31     23.60 o 
  -1   5   8    10667.26    10493.31    130.84 o 
   0   5   8      402.30      388.93     24.17 o 
   1   5   8     1906.19     1752.92     35.94 o 
   2   5   8     3173.01     3002.98     57.55 o 
   3   5   8     7583.20     7354.13     99.32 o 
   4   5   8     1727.22     1571.88     30.89 o 
   5   5   8    11115.50    10968.66    209.39 o 
   6   5   8        3.38       11.79     27.85 o 
   7   5   8     4157.94     3969.94     68.64 o 
   8   5   8       87.64       73.61     30.54 o 
   9   5   8      481.65      486.45     31.85 o 
  10   5   8      207.56      255.25     33.76 o 
  11   5   8      833.30      877.57     44.35 o 
  12   5   8       15.37       16.45     45.69 o 
 -16   6   8      119.87      126.32     43.03 o 
 -15   6   8      659.68      673.04     38.38 o 
 -14   6   8      829.12      850.26     32.90 o 
 -13   6   8        1.10       22.51     31.27 o 
 -12   6   8     1752.18     1791.04     32.13 o 
 -11   6   8     3186.03     3122.84     55.79 o 
 -10   6   8     5471.26     5327.11     67.94 o 
  -9   6   8      191.57      244.15     26.10 o 
  -8   6   8       17.78       27.75     21.93 o 
  -7   6   8        6.36       25.54     20.31 o 
  -6   6   8     2658.77     2531.81     27.91 o 
  -5   6   8     4458.57     4037.75     74.21 o 
  -4   6   8    24004.54    23878.23    211.11 o 
  -3   6   8     3244.14     3171.25     31.15 o 
  -2   6   8     1985.69     2053.39     34.39 o 
  -1   6   8     3961.96     4262.96     67.25 o 
   0   6   8     1167.80     1182.41     23.87 o 
   1   6   8     5198.92     4908.15     70.34 o 
   2   6   8    11727.54    11236.41    158.77 o 
   3   6   8     7203.46     6980.90    121.18 o 
   4   6   8     3083.36     3051.63     42.43 o 
   5   6   8      154.47      199.12     25.47 o 
   6   6   8      508.06      610.91     27.22 o 
   7   6   8       28.98       31.45     28.84 o 
   8   6   8     4633.07     4806.68     92.44 o 
   9   6   8     2653.74     2749.41     59.55 o 
  10   6   8     3774.57     3892.16     75.55 o 
  11   6   8      112.55      117.13     36.82 o 
  12   6   8      248.18      216.09     38.92 o 
 -15   7   8     2939.69     2916.27     51.78 o 
 -14   7   8      242.81      264.09     37.69 o 
 -13   7   8       17.54       22.76     28.30 o 
 -12   7   8      298.45      298.77     29.57 o 
 -11   7   8       15.00       19.12     28.58 o 
 -10   7   8    11723.17    11434.22    193.22 o 
  -9   7   8     5942.02     5684.68    110.92 o 
  -8   7   8     2452.74     2339.87     32.53 o 
  -7   7   8      376.80      394.42     23.61 o 
  -6   7   8     1129.41     1165.23     24.62 o 
  -5   7   8      118.26      135.44     21.29 o 
  -4   7   8     4431.32     3979.13     63.42 o 
  -3   7   8     3939.46     3786.16     52.01 o 
  -2   7   8     5123.68     4449.48     53.42 o 
  -1   7   8     1731.42     1422.89     26.04 o 
   0   7   8     2606.78     2570.21     31.07 o 
   1   7   8      974.57      992.70     28.66 o 
   2   7   8      351.74      390.90     23.92 o 
   3   7   8      162.35      190.32     26.19 o 
   4   7   8     4270.33     4260.22     74.71 o 
   5   7   8       52.99       45.18     28.78 o 
   6   7   8      285.22      248.93     28.07 o 
   7   7   8      133.38      152.05     30.03 o 
   8   7   8      380.09      417.67     31.89 o 
   9   7   8     3217.70     3458.22     77.32 o 
  10   7   8     1810.93     1823.01     44.83 o 
  11   7   8      654.89      670.47     37.83 o 
  12   7   8        1.27       20.09     44.89 o 
 -15   8   8      346.85      276.34     36.45 o 
 -14   8   8      124.71      136.19     33.75 o 
 -13   8   8      417.76      511.57     31.56 o 
 -12   8   8      100.38      142.64     31.29 o 
 -11   8   8     5784.90     5556.19     66.31 o 
 -10   8   8      397.79      433.90     27.35 o 
  -9   8   8      230.02      205.14     23.21 o 
  -8   8   8     6593.66     6263.20     80.52 o 
  -7   8   8        2.78       -0.85     22.29 o 
  -6   8   8     1093.56     1081.20     24.70 o 
  -5   8   8     9461.92     9689.98    170.43 o 
  -4   8   8      679.44      636.42     23.82 o 
  -3   8   8     1093.38     1170.94     23.78 o 
  -2   8   8    11023.53    11054.47    156.86 o 
  -1   8   8      329.44      396.54     24.53 o 
   0   8   8     1201.44     1236.27     26.32 o 
   1   8   8     9773.69     9412.95    104.12 o 
   2   8   8      187.09      195.05     28.64 o 
   3   8   8    11119.18    10870.75    153.00 o 
   4   8   8     5884.92     5932.32     86.62 o 
   5   8   8        4.27       30.00     26.53 o 
   6   8   8     4676.15     4537.26     86.51 o 
   7   8   8     2207.03     2222.78     42.02 o 
   8   8   8       81.04      109.23     31.81 o 
   9   8   8     3698.79     3896.87     81.40 o 
  10   8   8      616.97      650.68     38.44 o 
  11   8   8      368.24      323.89     39.95 o 
  12   8   8     2527.24     2330.36     81.32 o 
 -15   9   8      419.46      373.18     36.64 o 
 -14   9   8      245.06      258.99     29.79 o 
 -13   9   8     1417.82     1482.12     42.45 o 
 -12   9   8      226.00      241.33     27.60 o 
 -11   9   8       81.88      108.83     29.34 o 
 -10   9   8       29.77       49.83     25.90 o 
  -9   9   8       65.28       75.35     27.19 o 
  -8   9   8     1525.44     1484.80     30.12 o 
  -7   9   8     4981.27     4879.60     63.84 o 
  -6   9   8      646.83      619.16     26.96 o 
  -5   9   8      493.79      569.92     24.23 o 
  -4   9   8     1056.66     1065.90     29.59 o 
  -3   9   8     3453.48     3265.23     50.84 o 
  -2   9   8       23.65       31.72     22.47 o 
  -1   9   8     1524.55     1678.53     28.94 o 
   0   9   8      381.46      315.47     24.14 o 
   1   9   8      358.78      358.85     26.21 o 
   2   9   8      398.03      397.17     24.96 o 
   3   9   8     7817.39     7683.17    100.40 o 
   4   9   8      354.02      384.20     29.88 o 
   5   9   8        0.49        6.16     29.28 o 
   6   9   8      947.84      982.63     33.90 o 
   7   9   8     1264.95     1259.36     36.82 o 
   8   9   8      426.33      410.25     32.09 o 
   9   9   8     1046.85     1064.58     39.20 o 
  10   9   8       48.71       45.64     33.05 o 
  11   9   8      541.85      522.01     42.68 o 
 -15  10   8      936.98      906.50     41.42 o 
 -14  10   8     1515.41     1429.93     36.79 o 
 -13  10   8      571.38      583.45     32.68 o 
 -12  10   8      259.36      247.18     28.07 o 
 -11  10   8        1.81       12.34     27.86 o 
 -10  10   8       52.24       56.28     26.72 o 
  -9  10   8     3061.88     2845.29     36.89 o 
  -8  10   8     5333.10     5460.76     79.44 o 
  -7  10   8     6746.37     6703.92     92.37 o 
  -6  10   8       41.35       42.29     21.57 o 
  -5  10   8      259.93      229.68     20.95 o 
  -4  10   8        4.19       12.25     23.34 o 
  -3  10   8      264.80      262.99     23.69 o 
  -2  10   8     6841.70     6650.57     84.29 o 
  -1  10   8     7803.62     7406.16     93.70 o 
   0  10   8     1337.78     1361.89     28.60 o 
   1  10   8      885.59      955.73     31.56 o 
   2  10   8       53.90       32.96     27.64 o 
   3  10   8     2070.82     2139.81     35.56 o 
   4  10   8     6233.38     5973.56     82.34 o 
   5  10   8     9303.36     9126.56    171.45 o 
   6  10   8     1449.81     1515.92     36.39 o 
   7  10   8     5971.92     5597.37    123.77 o 
   8  10   8      855.81      861.73     33.59 o 
   9  10   8        5.51       32.86     41.55 o 
  10  10   8      100.04       97.81     35.79 o 
  11  10   8      594.93      630.83     41.61 o 
 -14  11   8     1937.67     1900.50     44.43 o 
 -13  11   8     3007.38     3212.39     58.61 o 
 -12  11   8     2791.47     2928.03     62.30 o 
 -11  11   8       71.40       81.71     24.50 o 
 -10  11   8      798.22      751.37     27.82 o 
  -9  11   8     5078.86     4903.55     89.26 o 
  -8  11   8      429.03      436.89     25.34 o 
  -7  11   8     7383.20     6969.24     82.94 o 
  -6  11   8     8572.85     8307.80    121.63 o 
  -5  11   8      692.69      659.01     22.97 o 
  -4  11   8      743.74      664.90     24.35 o 
  -3  11   8      124.83      103.49     21.13 o 
  -2  11   8     2401.67     2203.40     31.63 o 
  -1  11   8     1363.16     1156.65     26.57 o 
   0  11   8     2359.16     2298.46     30.39 o 
   1  11   8     3830.69     3604.17     37.07 o 
   2  11   8      502.64      449.84     25.93 o 
   3  11   8      111.58      124.92     25.80 o 
   4  11   8     6079.25     6045.14     99.94 o 
   5  11   8      805.67      824.76     30.66 o 
   6  11   8      114.54      122.94     28.23 o 
   7  11   8      154.35      212.08     33.81 o 
   8  11   8      219.09      213.99     33.03 o 
   9  11   8        0.32       21.37     37.07 o 
  10  11   8     2063.64     1972.49     50.85 o 
  11  11   8        7.88       26.22     49.47 o 
 -14  12   8      107.29      130.39     36.71 o 
 -13  12   8     1177.10     1262.87     34.09 o 
 -12  12   8      689.70      660.04     34.36 o 
 -11  12   8      457.72      478.56     31.02 o 
 -10  12   8      403.56      399.34     27.07 o 
  -9  12   8      492.82      593.83     26.85 o 
  -8  12   8       95.16       97.38     23.29 o 
  -7  12   8    10221.80    10185.72    139.27 o 
  -6  12   8     1494.88     1598.37     31.59 o 
  -5  12   8     6584.66     6614.02     71.52 o 
  -4  12   8     3556.42     3469.66     35.58 o 
  -3  12   8      791.93      740.72     23.64 o 
  -2  12   8      188.41      155.61     23.10 o 
  -1  12   8    20244.73    19539.74    289.37 o 
   0  12   8      409.29      396.52     21.59 o 
   1  12   8     1300.51     1173.00     31.27 o 
   2  12   8     8943.22     9013.58    123.40 o 
   3  12   8        6.93       30.87     26.38 o 
   4  12   8     1719.24     1757.83     34.00 o 
   5  12   8    11409.45    10859.04    157.48 o 
   6  12   8       12.05       29.79     28.86 o 
   7  12   8     2596.97     2516.60     41.56 o 
   8  12   8      737.76      751.27     39.45 o 
   9  12   8      101.00      107.36     38.36 o 
  10  12   8      308.58      388.57     43.75 o 
  11  12   8     1546.17     1387.70     47.15 o 
 -14  13   8     2669.98     2421.76    102.44 o 
 -13  13   8      126.34      160.36     32.76 o 
 -12  13   8     8813.01     9074.02    129.93 o 
 -11  13   8     1606.10     1538.02     34.65 o 
 -10  13   8      287.87      300.40     25.16 o 
  -9  13   8     5445.44     5623.80     83.97 o 
  -8  13   8     1158.67     1192.17     28.11 o 
  -7  13   8       30.24       61.51     23.79 o 
  -6  13   8     7445.27     7324.64     80.37 o 
  -5  13   8       34.96       62.85     21.61 o 
  -4  13   8       14.80       42.27     23.25 o 
  -3  13   8     8435.23     7814.84     88.30 o 
  -2  13   8      129.68      136.71     20.80 o 
  -1  13   8       44.74       69.25     23.52 o 
   0  13   8     8723.31     8737.79     46.22 o 
   1  13   8     2081.23     2104.40     32.62 o 
   2  13   8     1350.14     1337.90     33.85 o 
   3  13   8     1887.64     1823.74     29.71 o 
   4  13   8       71.51      109.21     27.93 o 
   5  13   8      726.55      772.44     30.31 o 
   6  13   8     1580.22     1605.27     34.49 o 
   7  13   8      629.77      650.19     34.40 o 
   8  13   8      602.46      645.11     42.22 o 
   9  13   8       49.61       67.52     35.69 o 
  10  13   8      716.28      722.86     42.01 o 
 -13  14   8       58.09       52.59     33.37 o 
 -12  14   8     3074.22     3275.87     68.01 o 
 -11  14   8        0.95       11.70     31.72 o 
 -10  14   8     1885.21     1911.36     40.69 o 
  -9  14   8      427.37      460.28     30.23 o 
  -8  14   8      297.04      374.66     24.20 o 
  -7  14   8     1175.39     1257.65     26.80 o 
  -6  14   8     1670.09     1708.43     30.93 o 
  -5  14   8     1754.07     1895.80     31.04 o 
  -4  14   8     4925.92     5397.97     68.36 o 
  -3  14   8     1418.43     1442.45     25.32 o 
  -2  14   8      371.79      372.33     24.51 o 
  -1  14   8    12421.48    11979.23    102.83 o 
   0  14   8     1532.82     1481.11     28.46 o 
   1  14   8     1853.51     1981.53     33.59 o 
   2  14   8     8833.78     9151.65     88.27 o 
   3  14   8      271.82      296.35     31.90 o 
   4  14   8     1224.97     1368.87     31.96 o 
   5  14   8     2749.43     2835.96     37.76 o 
   6  14   8      173.70      181.17     28.04 o 
   7  14   8     5357.54     5477.93    120.23 o 
   8  14   8      909.38      813.53     37.58 o 
   9  14   8      556.62      560.17     38.56 o 
  10  14   8     1666.81     1453.95     61.80 o 
 -13  15   8     1233.51     1186.34     36.72 o 
 -12  15   8     1253.92     1115.70     33.18 o 
 -11  15   8      263.23      306.34     29.67 o 
 -10  15   8     4524.86     4580.54     49.26 o 
  -9  15   8      975.98     1063.03     31.96 o 
  -8  15   8     2350.64     2543.45     31.82 o 
  -7  15   8      667.98      652.50     27.09 o 
  -6  15   8      135.03       98.45     25.41 o 
  -5  15   8     1294.02     1209.09     29.86 o 
  -4  15   8     8671.09     8471.95     95.66 o 
  -3  15   8      776.78      805.05     24.77 o 
  -2  15   8     3785.31     3629.78     35.40 o 
  -1  15   8      441.84      420.99     22.89 o 
   0  15   8      314.16      347.80     26.64 o 
   1  15   8     5994.35     6445.62     68.55 o 
   2  15   8      121.34      161.66     29.31 o 
   3  15   8       74.86       57.93     29.20 o 
   4  15   8     1193.67     1250.97     32.32 o 
   5  15   8      262.60      330.45     31.91 o 
   6  15   8      318.68      356.28     35.74 o 
   7  15   8     3216.34     3359.11     73.99 o 
   8  15   8       64.46       47.36     38.52 o 
   9  15   8      410.77      435.09     42.59 o 
  10  15   8      289.67      291.88     62.63 o 
 -13  16   8        2.23       25.43     40.60 o 
 -12  16   8      223.26      180.35     36.03 o 
 -11  16   8     3037.00     3012.52     36.01 o 
 -10  16   8     1378.84     1475.61     31.22 o 
  -9  16   8      145.79      188.47     29.23 o 
  -8  16   8      211.52      236.38     25.96 o 
  -7  16   8       27.93       63.36     27.29 o 
  -6  16   8       28.86       15.06     26.96 o 
  -5  16   8     8186.74     8469.03     90.94 o 
  -4  16   8     1718.14     1625.77     26.52 o 
  -3  16   8     3450.66     3661.18     54.62 o 
  -2  16   8      769.37      768.74     25.90 o 
  -1  16   8      921.61     1024.01     28.68 o 
   0  16   8       10.40       40.98     24.45 o 
   1  16   8    10317.43    10454.78     95.55 o 
   2  16   8     1227.59     1327.00     33.26 o 
   3  16   8     3496.31     3464.87     58.46 o 
   4  16   8      616.78      586.78     32.59 o 
   5  16   8      453.91      473.77     29.53 o 
   6  16   8      848.47      875.45     38.47 o 
   7  16   8     3526.49     3593.04     66.11 o 
   8  16   8       27.46       15.70     37.11 o 
   9  16   8     6191.76     5723.88    212.62 o 
 -12  17   8        0.25        3.23     33.52 o 
 -11  17   8      236.36      185.67     32.96 o 
 -10  17   8     2671.07     2657.15     36.44 o 
  -9  17   8       32.49       59.41     33.10 o 
  -8  17   8      135.41      161.09     28.64 o 
  -7  17   8      330.31      300.82     27.51 o 
  -6  17   8      482.04      441.34     28.29 o 
  -5  17   8      558.10      650.59     30.50 o 
  -4  17   8      282.20      388.85     25.12 o 
  -3  17   8      132.15      149.23     23.63 o 
  -2  17   8      827.48      908.67     26.10 o 
  -1  17   8        8.97       17.75     26.62 o 
   0  17   8     2392.61     2402.35     34.19 o 
   1  17   8      614.88      599.43     28.38 o 
   2  17   8       83.28       98.10     30.06 o 
   3  17   8     1837.71     1912.62     35.79 o 
   4  17   8      722.39      755.19     29.72 o 
   5  17   8        0.26       -2.59     32.72 o 
   6  17   8     1849.51     1840.01     41.17 o 
   7  17   8        7.93       17.63     33.11 o 
   8  17   8     1338.83     1228.36     68.30 o 
   9  17   8      101.44       82.73     43.15 o 
 -12  18   8      815.50      687.14     35.67 o 
 -11  18   8      434.43      379.07     31.71 o 
 -10  18   8       43.33       82.89     31.93 o 
  -9  18   8        0.65       12.14     28.46 o 
  -8  18   8     2075.35     2383.63     47.27 o 
  -7  18   8      997.62     1032.36     30.26 o 
  -6  18   8      244.09      262.56     26.22 o 
  -5  18   8     3287.67     3203.73     40.79 o 
  -4  18   8       39.11       60.43     27.77 o 
  -3  18   8     3016.18     2975.56     39.36 o 
  -2  18   8     3867.95     3828.19     37.77 o 
  -1  18   8     1059.39     1150.92     27.25 o 
   0  18   8       43.15       53.28     24.89 o 
   1  18   8     2435.09     2598.61     37.09 o 
   2  18   8     3635.17     3906.46     68.41 o 
   3  18   8     2104.56     2135.73     37.93 o 
   4  18   8       35.22       52.46     32.58 o 
   5  18   8     1060.16      999.57     36.42 o 
   6  18   8      686.91      687.34     39.93 o 
   7  18   8     2813.06     2596.19     43.85 o 
   8  18   8      470.69      464.30     39.94 o 
 -11  19   8        2.78        8.66     34.87 o 
 -10  19   8       84.36       84.09     29.76 o 
  -9  19   8      160.27      192.27     30.48 o 
  -8  19   8       87.39       76.73     28.59 o 
  -7  19   8     1554.70     1581.62     37.41 o 
  -6  19   8     1508.96     1456.26     32.83 o 
  -5  19   8      236.37      265.62     33.01 o 
  -4  19   8      336.41      341.81     24.28 o 
  -3  19   8      595.01      712.44     27.27 o 
  -2  19   8        4.58       12.43     25.75 o 
  -1  19   8     2150.91     2172.07     33.45 o 
   0  19   8      786.57      759.16     29.65 o 
   1  19   8      932.43      966.89     31.28 o 
   2  19   8      198.04      177.75     38.43 o 
   3  19   8      247.51      265.59     36.12 o 
   4  19   8      342.99      370.76     33.99 o 
   5  19   8       84.13      105.26     30.58 o 
   6  19   8     1079.21     1050.13     36.94 o 
   7  19   8     1644.09     1535.10     42.45 o 
 -10  20   8      110.69      117.38     30.55 o 
  -9  20   8      657.51      675.42     30.62 o 
  -8  20   8      179.16      153.97     30.15 o 
  -7  20   8     2920.56     3024.42     35.35 o 
  -6  20   8        1.87       -4.30     26.45 o 
  -5  20   8       48.72       70.74     29.81 o 
  -4  20   8      438.07      389.07     29.66 o 
  -3  20   8      269.13      296.26     33.75 o 
  -2  20   8      999.05     1065.67     31.45 o 
  -1  20   8     7419.78     7507.22     92.14 o 
   0  20   8       26.31       27.98     30.66 o 
   1  20   8     1053.87     1085.58     38.56 o 
   2  20   8     2611.58     2604.51     37.87 o 
   3  20   8       88.87      102.43     33.82 o 
   4  20   8      327.25      304.42     30.96 o 
   5  20   8     3651.44     3577.74     66.07 o 
   6  20   8      123.77      139.04     33.47 o 
   7  20   8     2373.80     2195.19     81.73 o 
  -9  21   8       18.98       51.33     30.55 o 
  -8  21   8     1814.48     1817.90     49.39 o 
  -7  21   8       32.18       30.81     31.92 o 
  -6  21   8     7056.06     7219.77    110.87 o 
  -5  21   8      125.30      119.33     30.26 o 
  -4  21   8      716.16      751.87     29.12 o 
  -3  21   8       40.70       57.02     30.13 o 
  -2  21   8       37.60       52.11     29.82 o 
  -1  21   8       25.22       48.84     28.74 o 
   0  21   8     6672.39     6952.08    112.38 o 
   1  21   8       27.51       40.20     36.90 o 
   2  21   8     2377.33     2525.09     40.75 o 
   3  21   8       22.14       29.61     32.42 o 
   4  21   8     2319.49     2285.81     37.59 o 
   5  21   8        0.08        2.97     34.70 o 
   6  21   8      442.51      423.40     36.82 o 
  -8  22   8      924.65      972.67     36.08 o 
  -7  22   8     3341.29     3159.22     71.12 o 
  -6  22   8       24.64       38.69     30.18 o 
  -5  22   8      130.00      131.90     31.63 o 
  -4  22   8      494.19      531.43     29.26 o 
  -3  22   8      325.86      403.45     27.29 o 
  -2  22   8      426.94      435.10     27.45 o 
  -1  22   8     5352.63     5515.50     55.82 o 
   0  22   8      173.88      223.75     32.71 o 
   1  22   8      239.82      255.02     31.48 o 
   2  22   8      133.37      152.58     34.35 o 
   3  22   8       17.17       61.39     36.34 o 
   4  22   8       14.83       45.05     35.34 o 
   5  22   8     4331.78     4019.16    137.24 o 
  -7  23   8     1842.31     1618.83     38.17 o 
  -6  23   8     3423.79     3255.80     59.12 o 
  -5  23   8     2517.83     2331.19     61.26 o 
  -4  23   8      630.70      685.29     29.87 o 
  -3  23   8      460.64      492.47     29.83 o 
  -2  23   8        0.12       15.50     29.10 o 
  -1  23   8      397.45      412.80     32.00 o 
   0  23   8     1862.53     1917.65     57.79 o 
   1  23   8     2688.60     2590.53     51.67 o 
   2  23   8      418.37      481.16     36.48 o 
   3  23   8      123.87      137.46     38.11 o 
   4  23   8      397.18      384.03     38.15 o 
  -6  24   8       11.02       35.90     33.05 o 
  -5  24   8      459.46      367.90     33.50 o 
  -4  24   8      667.96      588.19     32.67 o 
  -3  24   8      315.32      314.35     30.76 o 
  -2  24   8     1150.97     1194.59     34.89 o 
  -1  24   8      349.51      348.04     34.52 o 
   0  24   8     1009.98     1003.66     34.46 o 
   1  24   8      986.35      870.73     36.87 o 
   2  24   8      891.00      779.46     36.06 o 
  -3  25   8        8.45        0.63     33.10 o 
  -2  25   8       98.93       99.72     32.50 o 
  -1  25   8      163.38      138.45     38.07 o 
   0  25   8     1171.33     1150.73    103.82 o 
 -15   0   9      265.62      336.46     47.55 o 
 -13   0   9     3070.70     3243.98     53.09 o 
 -11   0   9       42.74       38.34     35.12 o 
  -9   0   9      173.43      217.42     30.75 o 
  -7   0   9    10388.94    10404.91    216.74 o 
  -5   0   9       31.89       20.35     28.39 o 
  -3   0   9     1802.75     1515.30     42.74 o 
  -1   0   9    15235.04    14703.12    375.46 o 
   1   0   9       12.10       72.51     34.08 o 
   3   0   9     2928.62     2615.96     44.59 o 
   5   0   9    21976.33    21092.60    556.62 o 
   7   0   9     3646.11     3918.93     87.66 o 
   9   0   9        0.07       26.27     45.46 o 
  11   0   9     3404.46     3436.51     70.69 o 
 -16   1   9      287.70      282.69     43.50 o 
 -15   1   9     1110.59     1211.62     37.90 o 
 -14   1   9     1012.79     1103.00     33.96 o 
 -13   1   9       36.88       37.22     32.49 o 
 -12   1   9     3189.14     3229.40     51.04 o 
 -11   1   9      140.85      153.54     25.38 o 
 -10   1   9      434.03      400.76     23.76 o 
  -9   1   9     1771.78     1736.60     33.42 o 
  -8   1   9       92.75      108.05     21.91 o 
  -7   1   9       17.01       23.74     21.17 o 
  -6   1   9     3217.50     3024.50     34.90 o 
  -5   1   9      462.61      472.85     24.01 o 
  -4   1   9      591.82      585.56     20.69 o 
  -3   1   9     2561.02     2210.67     30.95 o 
  -2   1   9     1078.14     1011.14     24.87 o 
  -1   1   9     4277.32     4126.05     71.77 o 
   0   1   9        1.55        0.44     22.96 o 
   1   1   9      806.43     1024.62     23.73 o 
   2   1   9      127.56      124.89     22.26 o 
   3   1   9     1699.03     1682.66     29.64 o 
   4   1   9     4441.38     4151.63     50.32 o 
   5   1   9     1370.88     1247.86     30.24 o 
   6   1   9      222.90      201.91     27.47 o 
   7   1   9      202.77      264.71     29.21 o 
   8   1   9       88.73      125.68     31.47 o 
   9   1   9      418.62      410.42     34.25 o 
  10   1   9      986.93     1072.62     37.77 o 
  11   1   9     1374.22     1426.10     44.43 o 
  12   1   9      611.71      594.32     51.25 o 
 -16   2   9      101.00       86.16     35.99 o 
 -15   2   9       80.19      102.38     37.74 o 
 -14   2   9      744.21      739.35     32.69 o 
 -13   2   9       60.14       77.51     31.27 o 
 -12   2   9       28.33       43.06     28.31 o 
 -11   2   9     1090.41     1074.10     29.71 o 
 -10   2   9       45.44       59.48     23.87 o 
  -9   2   9     1636.33     1605.61     29.40 o 
  -8   2   9     3178.02     3144.97     52.20 o 
  -7   2   9     1437.61     1456.41     28.93 o 
  -6   2   9       82.89       84.18     22.36 o 
  -5   2   9     1757.45     1684.11     25.90 o 
  -4   2   9     5776.28     5232.20     70.64 o 
  -3   2   9     6943.98     6535.24     77.62 o 
  -2   2   9      190.76      186.75     22.85 o 
  -1   2   9     2795.22     2547.23     50.31 o 
   0   2   9     1807.74     1664.77     25.42 o 
   1   2   9      578.97      535.59     24.82 o 
   2   2   9     1244.86     1248.73     27.21 o 
   3   2   9     6070.14     5749.02     53.71 o 
   4   2   9     1268.60     1346.23     28.75 o 
   5   2   9     6398.79     6402.14     79.69 o 
   6   2   9     4271.58     4289.00     73.75 o 
   7   2   9     2977.56     3015.97     61.52 o 
   8   2   9        5.64       15.69     29.60 o 
   9   2   9     3451.48     3376.26     58.58 o 
  10   2   9     1980.54     2051.31     42.53 o 
  11   2   9     8110.77     7953.97    122.19 o 
  12   2   9      609.75      581.57     50.62 o 
 -16   3   9     4651.37     4479.89    109.61 o 
 -15   3   9     1248.52     1139.23     40.85 o 
 -14   3   9     5518.11     5603.80     68.52 o 
 -13   3   9      189.64      206.91     31.21 o 
 -12   3   9       66.34       66.20     25.49 o 
 -11   3   9     2533.78     2448.10     38.89 o 
 -10   3   9     7603.84     7471.37     83.54 o 
  -9   3   9        2.24       14.00     26.08 o 
  -8   3   9    12456.95    11475.26    170.08 o 
  -7   3   9      449.39      368.75     24.92 o 
  -6   3   9      488.18      582.31     22.91 o 
  -5   3   9     3016.81     3037.00     48.45 o 
  -4   3   9     2032.98     1745.50     26.82 o 
  -3   3   9     6371.16     6171.93     88.55 o 
  -2   3   9    25170.51    23348.86    292.24 o 
  -1   3   9     3818.42     3658.09     51.46 o 
   0   3   9     1488.14     1388.96     27.50 o 
   1   3   9      306.14      246.56     25.80 o 
   2   3   9      523.46      474.13     25.51 o 
   3   3   9      152.61      178.06     25.91 o 
   4   3   9     6348.82     6186.43     64.82 o 
   5   3   9     3102.64     2969.59     56.16 o 
   6   3   9     1228.33     1133.31     29.63 o 
   7   3   9      457.01      450.53     30.81 o 
   8   3   9      451.62      464.81     31.91 o 
   9   3   9       30.61       49.70     32.34 o 
  10   3   9        0.82       15.49     36.28 o 
  11   3   9     2749.97     2584.12     48.85 o 
  12   3   9      403.35      410.33     48.78 o 
 -16   4   9       77.08       96.23     38.61 o 
 -15   4   9      399.58      390.44     35.90 o 
 -14   4   9      876.28      892.19     34.29 o 
 -13   4   9     1679.09     1689.48     34.49 o 
 -12   4   9      143.19      110.24     28.15 o 
 -11   4   9     7811.62     8129.56    132.34 o 
 -10   4   9      166.56      192.43     27.57 o 
  -9   4   9     1266.04     1370.05     30.97 o 
  -8   4   9     3130.25     2946.25     57.20 o 
  -7   4   9     1017.96      996.26     25.39 o 
  -6   4   9      218.51      205.47     21.61 o 
  -5   4   9     7232.59     6862.19    118.09 o 
  -4   4   9      729.22      830.09     26.33 o 
  -3   4   9    27550.96    25674.03    344.23 o 
  -2   4   9      732.48      602.76     26.68 o 
  -1   4   9      143.42      182.95     20.12 o 
   0   4   9     4831.46     4475.20     77.41 o 
   1   4   9      419.72      434.16     23.06 o 
   2   4   9       41.50       63.79     25.28 o 
   3   4   9    28847.05    27629.37    361.82 o 
   4   4   9       59.73       85.72     27.34 o 
   5   4   9     3745.11     3594.58     72.75 o 
   6   4   9     2953.01     2846.73     46.86 o 
   7   4   9      365.22      355.95     30.64 o 
   8   4   9      519.38      541.76     32.47 o 
   9   4   9     8075.15     8391.66    134.52 o 
  10   4   9       60.15       50.50     36.07 o 
  11   4   9     5680.35     5730.20    122.96 o 
  12   4   9      150.61      153.57     49.44 o 
 -15   5   9      878.38      907.50     38.03 o 
 -14   5   9     3967.73     4163.42     95.11 o 
 -13   5   9      488.25      482.26     28.75 o 
 -12   5   9      173.93      155.24     30.24 o 
 -11   5   9     5347.29     5166.61    126.36 o 
 -10   5   9     9988.03     9954.25    179.18 o 
  -9   5   9     7844.14     7267.41    135.35 o 
  -8   5   9    13519.95    12886.89    167.54 o 
  -7   5   9     3295.31     3055.23     34.93 o 
  -6   5   9     2270.58     2041.80     29.94 o 
  -5   5   9     2205.56     2176.20     39.31 o 
  -4   5   9      679.43      760.79     23.69 o 
  -3   5   9     4322.34     3911.35     55.28 o 
  -2   5   9    23520.03    22696.53    378.80 o 
  -1   5   9     1330.04     1311.90     26.78 o 
   0   5   9       73.29      117.82     24.41 o 
   1   5   9     1358.37     1295.97     28.07 o 
   2   5   9     1435.77     1409.64     33.14 o 
   3   5   9        8.19       32.80     26.53 o 
   4   5   9     8369.64     8033.79    126.24 o 
   5   5   9      692.25      675.34     30.03 o 
   6   5   9     4839.67     4818.66    108.04 o 
   7   5   9       84.69      105.52     29.68 o 
   8   5   9     2488.01     2411.98     40.05 o 
   9   5   9      263.64      298.46     34.22 o 
  10   5   9       23.29       27.66     36.33 o 
  11   5   9      168.53      149.49     39.43 o 
 -15   6   9      660.54      597.83     35.24 o 
 -14   6   9      113.69      145.40     34.48 o 
 -13   6   9      255.95      237.42     32.25 o 
 -12   6   9      149.03      168.61     27.72 o 
 -11   6   9     2519.36     2624.13     43.49 o 
 -10   6   9     3113.73     3054.56     59.56 o 
  -9   6   9     5447.82     5323.29     91.08 o 
  -8   6   9       51.49       51.22     22.30 o 
  -7   6   9      364.80      349.96     24.44 o 
  -6   6   9       51.94       66.12     21.77 o 
  -5   6   9     2363.32     2450.74     54.67 o 
  -4   6   9     6729.03     6663.83     85.51 o 
  -3   6   9    19873.89    19702.48    259.68 o 
  -2   6   9        7.06       10.78     24.14 o 
  -1   6   9      304.84      344.23     23.69 o 
   0   6   9      712.84      677.55     25.05 o 
   1   6   9     1791.37     1658.57     32.02 o 
   2   6   9     4222.55     4134.20     70.92 o 
   3   6   9    11513.72    10897.37    191.22 o 
   4   6   9     2718.65     2810.47     48.71 o 
   5   6   9     3206.43     3121.47     59.75 o 
   6   6   9      195.19      225.59     29.93 o 
   7   6   9       20.38       23.08     25.19 o 
   8   6   9     1532.77     1489.26     36.71 o 
   9   6   9     4840.81     5078.61    109.99 o 
  10   6   9     2003.48     2112.49     41.74 o 
  11   6   9     1199.07     1226.92     46.78 o 
 -15   7   9     3828.65     3598.70    120.82 o 
 -14   7   9      597.81      546.28     29.44 o 
 -13   7   9       59.13       90.00     29.81 o 
 -12   7   9        3.07       36.12     30.67 o 
 -11   7   9      188.97      223.64     27.15 o 
 -10   7   9      478.06      430.88     24.72 o 
  -9   7   9    11273.02    11102.08    173.66 o 
  -8   7   9     3822.81     3652.29     47.60 o 
  -7   7   9     1657.28     1776.46     27.29 o 
  -6   7   9     1206.01     1154.48     25.14 o 
  -5   7   9        8.19       51.41     22.04 o 
  -4   7   9      416.71      430.82     23.05 o 
  -3   7   9     5320.13     5037.29     75.96 o 
  -2   7   9       32.48       39.49     22.63 o 
  -1   7   9     5405.13     5103.92     60.63 o 
   0   7   9        0.30      -15.26     22.65 o 
   1   7   9       91.81       91.28     23.54 o 
   2   7   9     3510.17     3189.52     34.15 o 
   3   7   9     1439.10     1416.50     32.51 o 
   4   7   9      370.39      470.68     29.90 o 
   5   7   9     3989.10     3862.36    100.89 o 
   6   7   9      300.58      374.79     32.00 o 
   7   7   9      433.52      481.74     30.69 o 
   8   7   9     1146.97     1181.03     36.02 o 
   9   7   9       14.29       21.70     31.75 o 
  10   7   9      771.27      836.52     38.57 o 
  11   7   9     1183.38     1167.38     40.00 o 
 -15   8   9      342.37      349.67     35.12 o 
 -14   8   9      322.37      301.94     37.27 o 
 -13   8   9      250.63      267.48     32.36 o 
 -12   8   9      740.32      771.00     30.71 o 
 -11   8   9      200.92      202.46     26.52 o 
 -10   8   9     2020.13     2001.52     37.24 o 
  -9   8   9     1022.89     1029.63     29.17 o 
  -8   8   9        3.64       22.71     20.97 o 
  -7   8   9     1199.76     1122.84     25.71 o 
  -6   8   9      368.71      410.22     22.98 o 
  -5   8   9       11.25       11.30     19.86 o 
  -4   8   9     4156.66     4376.96     49.41 o 
  -3   8   9     1307.18     1196.25     26.07 o 
  -2   8   9     2139.11     2214.91     29.95 o 
  -1   8   9     9078.37     9088.55    114.58 o 
   0   8   9      237.60      272.64     25.79 o 
   1   8   9     4996.30     4838.94     71.23 o 
   2   8   9     6166.22     5784.40     95.32 o 
   3   8   9     1770.72     1572.37     31.52 o 
   4   8   9     1453.49     1440.00     30.17 o 
   5   8   9     3220.02     3032.99     48.22 o 
   6   8   9      113.02       99.82     27.79 o 
   7   8   9     2761.39     2617.86     53.39 o 
   8   8   9       81.16      109.25     32.18 o 
   9   8   9       69.63       63.59     30.75 o 
  10   8   9      707.04      715.85     37.30 o 
  11   8   9      609.66      593.27     43.68 o 
 -15   9   9      448.18      382.81     37.59 o 
 -14   9   9      739.66      727.12     38.35 o 
 -13   9   9      112.62      145.87     33.42 o 
 -12   9   9     1115.70     1067.03     31.29 o 
 -11   9   9      209.93      197.01     26.89 o 
 -10   9   9      328.13      326.80     27.23 o 
  -9   9   9      643.91      613.29     26.07 o 
  -8   9   9        0.43       11.38     21.76 o 
  -7   9   9     1093.00     1065.54     27.09 o 
  -6   9   9     2770.06     2533.15     33.81 o 
  -5   9   9        0.10       15.69     22.42 o 
  -4   9   9      157.13      186.66     23.95 o 
  -3   9   9       19.08       41.38     21.75 o 
  -2   9   9     4425.89     4081.18     51.93 o 
  -1   9   9        3.12       11.81     24.23 o 
   0   9   9     4031.34     3972.37     49.14 o 
   1   9   9        4.07       10.74     23.90 o 
   2   9   9     2291.43     2199.09     30.96 o 
   3   9   9       15.59       32.53     25.90 o 
   4   9   9     4927.48     5038.82     78.47 o 
   5   9   9      654.67      558.04     28.95 o 
   6   9   9        1.86       12.81     32.62 o 
   7   9   9      194.45      213.93     34.39 o 
   8   9   9     1595.28     1625.00     44.66 o 
   9   9   9      450.54      508.23     37.15 o 
  10   9   9     1671.88     1775.28     53.47 o 
  11   9   9      106.03      110.96     43.26 o 
 -15  10   9       79.22       71.89     43.19 o 
 -14  10   9      855.48      797.50     35.42 o 
 -13  10   9      734.23      733.12     31.05 o 
 -12  10   9      552.07      528.19     30.58 o 
 -11  10   9      718.55      707.85     28.53 o 
 -10  10   9       25.75       37.30     25.89 o 
  -9  10   9        2.13        7.71     23.15 o 
  -8  10   9     1943.67     2082.75     30.15 o 
  -7  10   9    10283.74    10208.91    180.83 o 
  -6  10   9     4580.01     4401.23     60.63 o 
  -5  10   9      112.65      139.72     23.12 o 
  -4  10   9      939.72      891.58     29.50 o 
  -3  10   9      724.73      640.42     24.23 o 
  -2  10   9     3907.62     3704.45     47.18 o 
  -1  10   9     8062.91     7775.48    122.24 o 
   0  10   9     4733.71     4946.43     44.80 o 
   1  10   9     2534.24     2622.30     34.03 o 
   2  10   9     1580.95     1675.99     34.40 o 
   3  10   9       46.74       89.68     25.27 o 
   4  10   9      402.71      392.21     28.12 o 
   5  10   9     4571.28     4532.04     91.81 o 
   6  10   9     1578.71     1515.60     37.70 o 
   7  10   9     1306.21     1242.92     35.51 o 
   8  10   9      341.83      374.98     36.59 o 
   9  10   9        8.28       17.52     37.58 o 
  10  10   9       84.72       81.23     46.80 o 
  11  10   9     1754.41     1513.56     51.58 o 
 -14  11   9      970.11      851.41     37.14 o 
 -13  11   9     2753.84     2569.36     70.90 o 
 -12  11   9     1340.52     1289.94     30.31 o 
 -11  11   9     1121.79     1122.11     35.78 o 
 -10  11   9     2140.32     2190.10     30.50 o 
  -9  11   9      847.33      889.09     28.55 o 
  -8  11   9     4721.08     4879.37     76.57 o 
  -7  11   9     1209.73     1156.70     25.51 o 
  -6  11   9     5077.87     5072.44     94.97 o 
  -5  11   9     4144.18     3843.36     41.64 o 
  -4  11   9     1152.12     1066.87     24.64 o 
  -3  11   9        9.66       35.72     23.45 o 
  -2  11   9     1018.54     1056.74     25.74 o 
  -1  11   9        0.23        9.30     22.54 o 
   0  11   9     5922.51     5898.26     53.34 o 
   1  11   9     9226.19     9467.83    107.38 o 
   2  11   9      242.33      261.29     29.25 o 
   3  11   9       79.23      103.39     28.82 o 
   4  11   9      659.98      622.72     30.84 o 
   5  11   9     2084.27     2152.81     35.98 o 
   6  11   9     1001.76      929.28     33.81 o 
   7  11   9       39.50       63.87     31.98 o 
   8  11   9      166.36      164.23     34.19 o 
   9  11   9       44.54       63.91     35.94 o 
  10  11   9       10.45       49.46     42.31 o 
 -14  12   9     1729.13     1492.57     37.36 o 
 -13  12   9        4.20       -4.28     30.44 o 
 -12  12   9      215.11      195.49     29.17 o 
 -11  12   9      673.18      684.93     29.00 o 
 -10  12   9     1633.78     1699.12     36.37 o 
  -9  12   9      510.64      546.14     26.85 o 
  -8  12   9     3558.42     3777.85     46.90 o 
  -7  12   9      729.45      745.02     27.83 o 
  -6  12   9     9304.31     9407.91    124.14 o 
  -5  12   9      517.27      566.23     24.57 o 
  -4  12   9      362.02      424.21     22.37 o 
  -3  12   9     6308.24     6574.19     98.63 o 
  -2  12   9     2347.26     2092.90     33.63 o 
  -1  12   9      336.96      395.18     23.65 o 
   0  12   9    16128.64    16275.18    123.88 o 
   1  12   9      108.69      117.80     23.76 o 
   2  12   9       29.52       25.45     26.84 o 
   3  12   9     8195.43     8020.69    116.76 o 
   4  12   9       76.81      110.08     29.76 o 
   5  12   9     1284.00     1308.04     36.16 o 
   6  12   9     6521.93     6820.55    101.79 o 
   7  12   9      169.25      160.12     31.18 o 
   8  12   9      709.34      683.05     34.47 o 
   9  12   9      201.13      259.63     40.95 o 
  10  12   9      589.65      586.52     41.85 o 
 -14  13   9      914.42      848.77     38.35 o 
 -13  13   9     4760.18     4457.97     61.36 o 
 -12  13   9      579.78      505.25     28.64 o 
 -11  13   9     5574.69     5955.28     72.60 o 
 -10  13   9     1663.33     1655.77     34.42 o 
  -9  13   9      455.50      506.13     27.14 o 
  -8  13   9    11562.37    11524.84    155.41 o 
  -7  13   9     2217.23     2317.86     32.36 o 
  -6  13   9      863.85      793.35     29.14 o 
  -5  13   9    10591.31    10409.47    102.64 o 
  -4  13   9      606.84      738.09     26.45 o 
  -3  13   9     2416.14     2385.49     32.15 o 
  -2  13   9     7607.82     7548.00     66.85 o 
  -1  13   9      133.11      123.76     23.37 o 
   0  13   9        0.47       23.04     26.03 o 
   1  13   9     6189.80     6322.80     51.22 o 
   2  13   9      722.41      738.27     29.02 o 
   3  13   9     2298.28     2177.69     34.41 o 
   4  13   9     2124.21     2150.44     35.82 o 
   5  13   9        4.14       23.84     31.71 o 
   6  13   9       49.81       73.92     32.66 o 
   7  13   9     2189.12     2276.89     46.80 o 
   8  13   9     3125.41     2884.08     49.92 o 
   9  13   9      352.31      365.13     41.37 o 
  10  13   9      371.86      366.50     46.62 o 
 -13  14   9     1766.03     1592.59     48.34 o 
 -12  14   9      698.06      667.95     32.27 o 
 -11  14   9     4284.51     4320.41     67.02 o 
 -10  14   9      335.40      383.62     28.64 o 
  -9  14   9      186.10      202.48     25.97 o 
  -8  14   9      908.37      937.21     29.60 o 
  -7  14   9     6377.71     6679.55    127.36 o 
  -6  14   9     2285.46     2416.19     40.51 o 
  -5  14   9     1919.61     1826.19     33.86 o 
  -4  14   9      499.40      664.02     24.75 o 
  -3  14   9     9490.13     9585.01    130.37 o 
  -2  14   9     3911.47     4096.66     57.01 o 
  -1  14   9     2350.63     2381.42     31.14 o 
   0  14   9     2386.44     2513.13     36.16 o 
   1  14   9      117.21      155.51     27.38 o 
   2  14   9     1101.02     1196.32     32.79 o 
   3  14   9     8541.59     8370.85    150.85 o 
   4  14   9      250.17      256.99     31.25 o 
   5  14   9       63.02       65.93     29.47 o 
   6  14   9     2610.76     2708.83     46.90 o 
   7  14   9      633.92      702.97     36.38 o 
   8  14   9     1367.39     1427.71     64.04 o 
   9  14   9     1895.70     1747.21     66.98 o 
 -13  15   9     2908.86     2694.88    113.54 o 
 -12  15   9     3259.97     3175.29     84.64 o 
 -11  15   9     3277.22     3174.12     69.76 o 
 -10  15   9      724.11      716.24     28.00 o 
  -9  15   9     3846.19     3743.52     39.15 o 
  -8  15   9     2446.81     2362.05     36.21 o 
  -7  15   9      631.41      622.82     24.92 o 
  -6  15   9     3865.35     3979.44     40.60 o 
  -5  15   9     1079.96     1272.89     31.15 o 
  -4  15   9        0.70       -4.34     23.25 o 
  -3  15   9     6855.24     7019.38     80.25 o 
  -2  15   9     5381.88     5474.17     73.66 o 
  -1  15   9     2441.39     2500.57     33.23 o 
   0  15   9     3235.10     3174.25     38.06 o 
   1  15   9      395.89      419.52     27.61 o 
   2  15   9     5026.21     5016.24     75.41 o 
   3  15   9     2253.92     2298.30     33.38 o 
   4  15   9       20.91       32.34     27.54 o 
   5  15   9     1385.81     1411.80     36.25 o 
   6  15   9      326.89      413.76     37.53 o 
   7  15   9      768.70      752.95     37.62 o 
   8  15   9     2563.56     2540.55     68.54 o 
   9  15   9      226.53      204.27     39.28 o 
 -12  16   9      402.64      362.32     33.06 o 
 -11  16   9      650.44      583.23     32.10 o 
 -10  16   9     1361.79     1448.37     35.79 o 
  -9  16   9      427.22      438.72     26.69 o 
  -8  16   9       49.04       61.72     28.46 o 
  -7  16   9       27.07       21.24     26.49 o 
  -6  16   9      309.71      295.07     26.59 o 
  -5  16   9      317.42      345.12     27.91 o 
  -4  16   9     9609.33     9812.96    131.46 o 
  -3  16   9      808.58      733.13     25.76 o 
  -2  16   9      979.29      996.90     26.66 o 
  -1  16   9        3.33       24.54     26.68 o 
   0  16   9       13.99       40.02     29.52 o 
   1  16   9       55.23       84.99     27.57 o 
   2  16   9     4520.02     4538.18     58.26 o 
   3  16   9     1410.08     1494.56     37.18 o 
   4  16   9     4108.48     4168.13     61.22 o 
   5  16   9       23.29       18.25     33.49 o 
   6  16   9      379.02      403.99     41.95 o 
   7  16   9       82.26       96.00     34.44 o 
   8  16   9     2829.23     2528.51     88.91 o 
 -12  17   9      309.64      276.98     32.11 o 
 -11  17   9      316.22      288.20     32.25 o 
 -10  17   9        3.74       14.27     30.99 o 
  -9  17   9     4362.65     4510.08     89.54 o 
  -8  17   9       15.90       23.84     29.13 o 
  -7  17   9       50.40       45.08     25.72 o 
  -6  17   9      519.08      427.36     28.98 o 
  -5  17   9      242.38      300.66     27.99 o 
  -4  17   9       41.75       71.44     22.61 o 
  -3  17   9     2791.89     2962.76     33.11 o 
  -2  17   9      643.88      675.29     26.54 o 
  -1  17   9        0.92        9.65     25.86 o 
   0  17   9       40.53       23.80     30.07 o 
   1  17   9     3000.46     3108.67     35.58 o 
   2  17   9       74.41      130.69     26.33 o 
   3  17   9       13.83       27.60     34.16 o 
   4  17   9      140.83      167.94     31.06 o 
   5  17   9      859.91      885.03     33.73 o 
   6  17   9       17.90       41.85     35.54 o 
   7  17   9     2028.89     2016.16     47.76 o 
   8  17   9       55.90       49.95     37.39 o 
 -11  18   9     1175.52     1145.01     33.08 o 
 -10  18   9      547.95      565.71     35.35 o 
  -9  18   9       89.04       92.17     29.64 o 
  -8  18   9      180.62      239.24     29.38 o 
  -7  18   9     2382.03     2565.40     54.06 o 
  -6  18   9      668.61      688.54     26.77 o 
  -5  18   9      529.38      497.94     28.50 o 
  -4  18   9      714.27      697.23     29.71 o 
  -3  18   9      272.07      310.43     26.69 o 
  -2  18   9      156.10      143.37     25.69 o 
  -1  18   9     4195.73     4295.88     47.45 o 
   0  18   9      479.07      538.98     28.36 o 
   1  18   9      143.82      131.11     29.18 o 
   2  18   9     2442.55     2602.75     41.01 o 
   3  18   9     2038.43     2098.87     37.16 o 
   4  18   9     2884.88     2733.78     62.31 o 
   5  18   9      832.14      818.93     38.10 o 
   6  18   9      398.02      358.77     39.77 o 
   7  18   9      166.75      187.34     38.56 o 
 -11  19   9      543.49      457.07     80.55 o 
 -10  19   9       66.37       62.89     29.01 o 
  -9  19   9      286.01      335.62     29.81 o 
  -8  19   9       91.29      107.46     31.07 o 
  -7  19   9      318.30      376.50     33.05 o 
  -6  19   9     2731.56     3004.52     46.93 o 
  -5  19   9     3079.24     2994.42     41.12 o 
  -4  19   9     1702.60     1706.69     32.22 o 
  -3  19   9      213.53      204.72     27.49 o 
  -2  19   9      259.16      278.42     29.60 o 
  -1  19   9        4.41       12.34     29.87 o 
   0  19   9     1607.35     1650.39     31.15 o 
   1  19   9      875.95      906.12     33.16 o 
   2  19   9     1621.26     1840.11     37.13 o 
   3  19   9       43.40       54.73     31.17 o 
   4  19   9      231.28      242.04     35.57 o 
   5  19   9      676.42      702.07     31.99 o 
   6  19   9      166.64      179.93     40.75 o 
   7  19   9        8.75        5.34     41.79 o 
 -10  20   9      739.92      735.10     33.31 o 
  -9  20   9       58.14       85.00     29.73 o 
  -8  20   9     2219.34     2181.79     42.46 o 
  -7  20   9      330.23      288.34     30.51 o 
  -6  20   9     2505.34     2761.19     37.83 o 
  -5  20   9      357.87      405.06     33.47 o 
  -4  20   9        1.65       27.45     25.87 o 
  -3  20   9       38.70       35.46     27.65 o 
  -2  20   9     1690.12     1844.05     30.48 o 
  -1  20   9      672.18      743.16     32.64 o 
   0  20   9     3773.44     3941.04     88.02 o 
   1  20   9      199.60      250.22     37.41 o 
   2  20   9      249.90      306.22     32.49 o 
   3  20   9     1146.37     1288.57     34.22 o 
   4  20   9      448.09      457.37     34.46 o 
   5  20   9      461.65      495.14     36.17 o 
   6  20   9     4095.92     3438.96     81.77 o 
  -9  21   9        5.55       15.43     34.04 o 
  -8  21   9       66.90       55.40     28.82 o 
  -7  21   9     1894.10     1887.66     49.18 o 
  -6  21   9       31.13       32.04     27.79 o 
  -5  21   9     8474.75     9325.88    112.12 o 
  -4  21   9       26.71        7.96     30.94 o 
  -3  21   9      469.98      543.80     32.50 o 
  -2  21   9      279.73      291.18     31.47 o 
  -1  21   9      223.17      244.28     37.63 o 
   0  21   9        0.19        5.65     36.90 o 
   1  21   9     6976.57     7240.39     62.27 o 
   2  21   9        0.07       -4.23     30.15 o 
   3  21   9      336.29      392.06     36.82 o 
   4  21   9      357.81      359.51     38.12 o 
   5  21   9     1365.54     1170.12     40.17 o 
  -8  22   9     2579.57     2173.28     58.35 o 
  -7  22   9     1147.41     1197.68     34.62 o 
  -6  22   9     3353.53     3101.76     71.17 o 
  -5  22   9      134.19      154.03     30.98 o 
  -4  22   9       17.37       39.65     29.80 o 
  -3  22   9      469.44      453.88     31.25 o 
  -2  22   9     1518.27     1528.18     36.08 o 
  -1  22   9     1547.37     1619.84     35.61 o 
   0  22   9     5275.16     5062.66     87.39 o 
   1  22   9      240.80      257.11     34.59 o 
   2  22   9      236.97      213.79     32.57 o 
   3  22   9      805.92      732.36     37.36 o 
   4  22   9       76.29       69.66     38.30 o 
  -6  23   9     2987.65     2866.87     83.58 o 
  -5  23   9     2644.17     2701.32     89.10 o 
  -4  23   9     1226.06     1262.04     34.37 o 
  -3  23   9      710.43      770.36     34.87 o 
  -2  23   9      243.42      237.59     33.54 o 
  -1  23   9        0.05       41.82     27.41 o 
   0  23   9      911.33      886.47     41.77 o 
   1  23   9     2350.04     2327.97     41.36 o 
   2  23   9     2520.20     2336.42     62.17 o 
  -4  24   9      338.74      308.39     37.58 o 
  -3  24   9       48.27       77.26     33.44 o 
  -2  24   9      391.92      332.29     33.97 o 
  -1  24   9     2742.60     2482.42     73.25 o 
   0  24   9      832.69      815.61     38.27 o 
 -16   0  10      301.99      315.91     58.91 o 
 -14   0  10      744.27      758.53     49.35 o 
 -12   0  10     1340.91     1295.68     41.11 o 
 -10   0  10       24.89        4.09     31.30 o 
  -8   0  10      145.80      139.06     28.01 o 
  -6   0  10    10933.25     9963.64    311.37 o 
  -4   0  10     1759.67     1648.25     39.26 o 
  -2   0  10     2455.10     2394.50     62.66 o 
   0   0  10     1404.19     1275.18     38.09 o 
   2   0  10     4407.50     4101.86    110.89 o 
   4   0  10       11.44       32.47     37.94 o 
   6   0  10     4653.23     4733.24    129.77 o 
   8   0  10      393.83      484.66     46.29 o 
  10   0  10        2.26       16.27     48.52 o 
 -16   1  10      509.38      494.68     38.27 o 
 -15   1  10      815.31      799.18     36.26 o 
 -14   1  10      941.02      972.38     32.09 o 
 -13   1  10     1175.52     1282.65     32.17 o 
 -12   1  10      877.49      884.26     28.16 o 
 -11   1  10     1822.94     1806.68     30.86 o 
 -10   1  10       46.39       30.12     25.16 o 
  -9   1  10     2570.24     2526.19     58.94 o 
  -8   1  10     1535.43     1381.94     24.88 o 
  -7   1  10     4290.93     4262.96     64.61 o 
  -6   1  10      626.73      736.38     23.69 o 
  -5   1  10     5270.21     5128.28    106.73 o 
  -4   1  10      230.65      265.49     23.54 o 
  -3   1  10      484.72      506.14     23.95 o 
  -2   1  10     3595.67     3369.46     47.69 o 
  -1   1  10      603.96      610.91     25.06 o 
   0   1  10       33.59       47.66     24.86 o 
   1   1  10      550.46      471.70     23.06 o 
   2   1  10      832.49      802.11     24.09 o 
   3   1  10      867.77      831.20     28.14 o 
   4   1  10     1808.23     1801.39     32.01 o 
   5   1  10     1093.92     1073.13     28.26 o 
   6   1  10      288.67      261.31     29.10 o 
   7   1  10       19.22       45.65     29.16 o 
   8   1  10        4.23        4.48     30.24 o 
   9   1  10      272.18      264.85     34.05 o 
  10   1  10       14.18        6.56     36.29 o 
  11   1  10      593.13      574.89     41.67 o 
 -15   2  10      284.67      271.11     34.31 o 
 -14   2  10      254.74      289.94     32.07 o 
 -13   2  10     2342.85     2447.97     38.63 o 
 -12   2  10     1045.42     1027.12     28.45 o 
 -11   2  10     2691.52     2674.32     40.71 o 
 -10   2  10      458.22      532.26     26.79 o 
  -9   2  10      541.67      587.58     23.51 o 
  -8   2  10     3204.10     3260.16     63.77 o 
  -7   2  10     4541.63     4272.73     62.67 o 
  -6   2  10      955.99      953.04     26.82 o 
  -5   2  10     1381.79     1362.99     33.19 o 
  -4   2  10     3126.19     3101.41     41.58 o 
  -3   2  10     9886.64     9489.89    113.44 o 
  -2   2  10     8110.27     7794.41    141.25 o 
  -1   2  10     1434.08     1469.95     25.55 o 
   0   2  10     1297.69     1241.34     28.31 o 
   1   2  10     2874.35     2653.66     31.44 o 
   2   2  10       78.63       85.72     23.40 o 
   3   2  10     3440.78     3592.49     45.17 o 
   4   2  10     8382.37     8255.37     66.06 o 
   5   2  10       10.08        9.24     27.82 o 
   6   2  10     2081.16     2068.12     34.86 o 
   7   2  10     1562.65     1564.30     34.11 o 
   8   2  10      425.47      417.70     32.27 o 
   9   2  10       82.51       71.53     34.38 o 
  10   2  10     1522.90     1583.66     41.12 o 
  11   2  10     1134.50     1028.16     41.91 o 
 -15   3  10     5107.33     5081.82    103.96 o 
 -14   3  10      802.72      833.28     36.79 o 
 -13   3  10     4019.71     4280.14     76.93 o 
 -12   3  10     2986.54     3091.75     63.97 o 
 -11   3  10     1597.22     1665.92     32.59 o 
 -10   3  10      837.09      862.01     29.25 o 
  -9   3  10     8468.40     8319.53    148.55 o 
  -8   3  10     6977.78     6673.58    101.62 o 
  -7   3  10     8476.46     7882.36    124.29 o 
  -6   3  10       23.95       42.82     22.59 o 
  -5   3  10      499.02      461.47     22.69 o 
  -4   3  10     3843.63     3600.84     49.86 o 
  -3   3  10     6975.81     6664.80    111.98 o 
  -2   3  10     4065.23     4045.86     81.14 o 
  -1   3  10     8640.93     7978.65    104.01 o 
   0   3  10       13.71       41.79     23.09 o 
   1   3  10     1867.89     1805.15     28.95 o 
   2   3  10      835.27      709.39     27.00 o 
   3   3  10      281.90      296.39     24.59 o 
   4   3  10      666.34      702.64     26.41 o 
   5   3  10     5902.04     5691.23     65.75 o 
   6   3  10     2292.79     2249.12     33.85 o 
   7   3  10      572.55      496.53     31.58 o 
   8   3  10      349.79      404.72     30.00 o 
   9   3  10      304.04      334.38     33.35 o 
  10   3  10      448.25      436.63     39.91 o 
  11   3  10      230.36      218.50     38.23 o 
 -15   4  10       66.69       75.24     36.30 o 
 -14   4  10      440.20      492.66     32.90 o 
 -13   4  10      479.87      609.41     29.95 o 
 -12   4  10        5.50       19.79     27.81 o 
 -11   4  10       73.80       83.64     24.75 o 
 -10   4  10    14826.27    15039.09    355.49 o 
  -9   4  10      316.20      317.25     23.72 o 
  -8   4  10     6546.20     6282.72     76.65 o 
  -7   4  10     3215.41     3116.72     52.18 o 
  -6   4  10      189.55      191.87     22.66 o 
  -5   4  10      246.25      249.55     22.72 o 
  -4   4  10     9727.73     9503.24    142.27 o 
  -3   4  10       73.05       99.92     21.26 o 
  -2   4  10    12938.88    12540.83    194.18 o 
  -1   4  10     1929.36     1967.73     32.32 o 
   0   4  10      211.23      217.36     21.03 o 
   1   4  10     4090.44     4199.60     39.57 o 
   2   4  10     3365.93     3190.04     51.34 o 
   3   4  10      987.72      941.30     26.53 o 
   4   4  10    13927.07    14171.47    215.76 o 
   5   4  10       27.99       44.92     26.66 o 
   6   4  10      498.71      570.28     31.14 o 
   7   4  10     3649.70     3598.53     79.89 o 
   8   4  10      477.65      540.89     30.29 o 
   9   4  10       58.77       68.53     34.13 o 
  10   4  10     8239.19     8016.21    161.41 o 
  11   4  10      214.78      189.65     39.54 o 
 -15   5  10     8806.67     8316.39    117.78 o 
 -14   5  10      273.08      263.96     38.25 o 
 -13   5  10     2774.18     2830.36     47.47 o 
 -12   5  10      264.77      257.41     27.00 o 
 -11   5  10       34.84       47.65     25.57 o 
 -10   5  10     6489.54     6306.43    101.69 o 
  -9   5  10    14996.49    14324.21    233.46 o 
  -8   5  10     2066.58     2016.71     48.70 o 
  -7   5  10     6871.58     6613.63     69.51 o 
  -6   5  10      684.77      661.75     24.37 o 
  -5   5  10        1.00       18.88     21.99 o 
  -4   5  10     1376.39     1282.98     26.36 o 
  -3   5  10     6397.23     6278.32     92.35 o 
  -2   5  10     1465.18     1349.17     25.55 o 
  -1   5  10    21425.06    19944.88    302.21 o 
   0   5  10       75.26       45.04     23.32 o 
   1   5  10      385.84      451.13     26.40 o 
   2   5  10      156.05      139.99     28.00 o 
   3   5  10      454.35      479.34     26.71 o 
   4   5  10      225.99      259.80     28.07 o 
   5   5  10     7433.34     7464.87    149.23 o 
   6   5  10      954.60      952.94     31.16 o 
   7   5  10      233.53      267.24     30.38 o 
   8   5  10        7.04       16.59     32.80 o 
   9   5  10     2486.77     2583.83     39.96 o 
  10   5  10      408.13      452.13     37.15 o 
  11   5  10      165.96      177.83     40.23 o 
 -15   6  10       79.44       97.89     41.94 o 
 -14   6  10      748.34      773.78     34.58 o 
 -13   6  10      253.82      248.74     32.29 o 
 -12   6  10      299.71      303.86     28.42 o 
 -11   6  10      623.09      707.20     30.41 o 
 -10   6  10     3627.81     3576.11     67.07 o 
  -9   6  10     1612.57     1634.72     28.79 o 
  -8   6  10     2367.25     2307.74     39.38 o 
  -7   6  10        2.20       21.16     21.94 o 
  -6   6  10      380.69      416.06     21.15 o 
  -5   6  10      615.41      688.07     26.77 o 
  -4   6  10    11944.23    11470.41    175.27 o 
  -3   6  10     9674.21     9581.07    127.16 o 
  -2   6  10     8776.10     8284.38    106.66 o 
  -1   6  10        3.71       10.47     20.77 o 
   0   6  10      974.43      944.35     25.36 o 
   1   6  10      905.99      906.56     27.06 o 
   2   6  10     4991.80     4758.89    100.45 o 
   3   6  10     9974.83     9661.48    154.11 o 
   4   6  10     8952.16     8584.30    165.62 o 
   5   6  10     2355.04     2317.26     35.81 o 
   6   6  10      702.40      674.00     30.26 o 
   7   6  10        8.72       11.88     31.47 o 
   8   6  10       38.57       48.54     31.37 o 
   9   6  10     2698.66     2676.66     42.03 o 
  10   6  10     4578.18     4643.23     99.14 o 
  11   6  10     2141.82     1931.26     78.28 o 
 -15   7  10      617.98      554.19     38.88 o 
 -14   7  10     3221.14     3164.30     69.71 o 
 -13   7  10      391.59      442.86     31.19 o 
 -12   7  10        0.19        4.75     26.77 o 
 -11   7  10      419.25      444.70     27.02 o 
 -10   7  10     2409.88     2375.18     48.72 o 
  -9   7  10     1755.26     1744.98     31.24 o 
  -8   7  10     9169.22     9187.13    127.61 o 
  -7   7  10      227.23      255.87     23.68 o 
  -6   7  10       12.08        1.43     22.70 o 
  -5   7  10       71.50       77.57     21.32 o 
  -4   7  10      138.66      157.64     21.75 o 
  -3   7  10      225.79      326.92     21.54 o 
  -2   7  10    11126.38    10657.75    173.30 o 
  -1   7  10     1459.43     1471.08     28.60 o 
   0   7  10      751.55      683.05     25.52 o 
   1   7  10        0.24        1.47     23.42 o 
   2   7  10     2536.42     2484.21     41.01 o 
   3   7  10      177.94      145.38     28.38 o 
   4   7  10     2733.54     2809.75     49.35 o 
   5   7  10      172.46      161.49     32.36 o 
   6   7  10     2610.53     2635.33     51.13 o 
   7   7  10       87.75       79.80     33.26 o 
   8   7  10     1657.45     1647.89     38.91 o 
   9   7  10     1460.83     1451.05     40.08 o 
  10   7  10       50.73       74.63     39.74 o 
  11   7  10      193.93      176.75    134.64 o 
 -15   8  10       47.17       67.82     33.93 o 
 -14   8  10       74.41       75.60     33.82 o 
 -13   8  10      642.28      729.30     32.80 o 
 -12   8  10      217.25      251.01     31.80 o 
 -11   8  10       93.68       85.47     26.00 o 
 -10   8  10      337.05      325.97     25.75 o 
  -9   8  10      835.07      833.26     26.41 o 
  -8   8  10     1296.74     1232.76     26.48 o 
  -7   8  10     2282.59     2325.53     39.55 o 
  -6   8  10      581.89      616.48     24.57 o 
  -5   8  10     2934.44     2837.29     34.16 o 
  -4   8  10      467.38      439.48     23.35 o 
  -3   8  10     9268.36     8896.57    119.36 o 
  -2   8  10      923.94      864.42     25.68 o 
  -1   8  10        8.58        7.14     21.95 o 
   0   8  10     1267.99     1201.85     27.05 o 
   1   8  10      632.57      635.96     28.14 o 
   2   8  10     1213.24     1178.93     28.84 o 
   3   8  10    13869.30    13416.50    172.59 o 
   4   8  10      201.57      198.16     29.29 o 
   5   8  10      564.36      567.84     33.51 o 
   6   8  10      343.39      334.81     31.75 o 
   7   8  10      212.39      244.94     35.35 o 
   8   8  10      780.82      882.13     38.80 o 
   9   8  10     2558.45     2565.83     73.26 o 
  10   8  10      663.25      604.55     40.56 o 
 -15   9  10      100.96       74.27    108.94 o 
 -14   9  10      257.06      226.14     30.11 o 
 -13   9  10      370.95      378.16     29.98 o 
 -12   9  10      610.92      632.20     29.50 o 
 -11   9  10     2464.52     2370.59     46.17 o 
 -10   9  10      172.63      185.57     24.77 o 
  -9   9  10       36.81       50.72     24.80 o 
  -8   9  10     1006.59      952.94     27.31 o 
  -7   9  10      926.64      859.53     23.23 o 
  -6   9  10       15.10       31.87     23.18 o 
  -5   9  10     2458.34     2287.99     30.60 o 
  -4   9  10       32.66       41.07     20.32 o 
  -3   9  10      307.14      249.83     21.05 o 
  -2   9  10      353.00      347.58     26.05 o 
  -1   9  10      204.13      264.49     25.52 o 
   0   9  10      527.84      490.63     25.07 o 
   1   9  10     3995.17     3874.86     47.93 o 
   2   9  10      198.43      239.58     28.96 o 
   3   9  10       10.18       26.82     24.99 o 
   4   9  10        8.51       13.73     27.08 o 
   5   9  10      346.88      369.53     33.35 o 
   6   9  10      430.16      434.51     30.76 o 
   7   9  10        5.95       19.09     32.61 o 
   8   9  10      393.91      453.21     36.09 o 
   9   9  10        1.18       18.71     40.12 o 
  10   9  10       12.27       34.84     44.33 o 
 -14  10  10      719.16      727.79     33.04 o 
 -13  10  10     1303.30     1331.66     51.56 o 
 -12  10  10      632.99      658.07     31.61 o 
 -11  10  10      168.56      134.23     27.20 o 
 -10  10  10        1.53       12.48     25.70 o 
  -9  10  10     2789.77     2547.19     43.03 o 
  -8  10  10      627.93      695.64     25.25 o 
  -7  10  10     1733.70     1885.03     32.50 o 
  -6  10  10     2739.78     2912.87     37.94 o 
  -5  10  10     2045.29     1991.13     28.73 o 
  -4  10  10      642.43      739.34     27.93 o 
  -3  10  10       25.26        4.50     22.51 o 
  -2  10  10      214.98      231.41     24.84 o 
  -1  10  10     3134.91     3019.45     51.52 o 
   0  10  10     7237.42     7454.69     61.29 o 
   1  10  10     6526.09     6432.44     96.85 o 
   2  10  10     3116.16     3148.28     52.84 o 
   3  10  10      538.44      499.53     28.45 o 
   4  10  10       75.36       99.75     29.92 o 
   5  10  10      104.31      131.47     30.48 o 
   6  10  10     2179.90     2201.86     46.95 o 
   7  10  10     2218.39     2370.08     64.05 o 
   8  10  10      753.45      735.87     37.21 o 
   9  10  10      168.65      188.44     34.99 o 
  10  10  10        0.31       25.40     43.32 o 
 -14  11  10       71.19       65.60     34.99 o 
 -13  11  10     1006.58      952.03     31.60 o 
 -12  11  10     4415.31     4316.23    143.67 o 
 -11  11  10     1965.19     2095.53     38.92 o 
 -10  11  10     1342.28     1346.35     30.24 o 
  -9  11  10     2898.42     3021.26     39.81 o 
  -8  11  10     2866.88     2896.09     49.45 o 
  -7  11  10     1375.83     1548.00     30.37 o 
  -6  11  10     2982.18     2910.72     44.51 o 
  -5  11  10     5084.22     5019.84     78.86 o 
  -4  11  10     2028.71     1858.29     34.60 o 
  -3  11  10     2518.03     2526.25     43.06 o 
  -2  11  10     5553.27     5548.77     51.31 o 
  -1  11  10      386.77      417.19     25.21 o 
   0  11  10     1098.41     1035.55     31.25 o 
   1  11  10     2343.73     2383.41     40.32 o 
   2  11  10     7404.08     7410.94    145.65 o 
   3  11  10      223.19      226.50     26.42 o 
   4  11  10      792.52      841.85     30.70 o 
   5  11  10      171.39      201.49     33.83 o 
   6  11  10     1513.84     1480.77     34.59 o 
   7  11  10      515.56      484.63     34.95 o 
   8  11  10      818.39      823.56     40.41 o 
   9  11  10        0.14       30.07     41.51 o 
  10  11  10      219.14      193.81     47.81 o 
 -14  12  10       11.25       16.34     33.24 o 
 -13  12  10     1484.90     1419.53     33.75 o 
 -12  12  10        0.05       15.33     29.68 o 
 -11  12  10      102.90      161.77     28.64 o 
 -10  12  10      664.31      699.02     28.73 o 
  -9  12  10     1154.07     1223.47     31.48 o 
  -8  12  10      909.76      864.87     25.42 o 
  -7  12  10    10186.76    10028.00    126.82 o 
  -6  12  10       41.16       23.65     24.58 o 
  -5  12  10     3032.84     3350.53     43.16 o 
  -4  12  10     4342.87     4316.33     64.83 o 
  -3  12  10       92.23       85.15     23.61 o 
  -2  12  10     5563.66     5740.44     49.66 o 
  -1  12  10     8378.54     8248.04    110.89 o 
   0  12  10       65.30       74.35     26.34 o 
   1  12  10    10589.76    10731.28    195.83 o 
   2  12  10     2382.53     2364.82     42.97 o 
   3  12  10       50.95       32.34     27.83 o 
   4  12  10     5072.92     5214.72     87.19 o 
   5  12  10     1319.27     1362.86     37.74 o 
   6  12  10      851.93      921.66     35.33 o 
   7  12  10     8240.58     8190.96    205.24 o 
   8  12  10        4.57       -0.86     36.48 o 
   9  12  10      773.62      661.68     38.35 o 
 -13  13  10      112.66      142.62     31.34 o 
 -12  13  10     5840.64     5696.50    112.22 o 
 -11  13  10      347.80      341.73     30.21 o 
 -10  13  10     2165.55     2283.75     34.46 o 
  -9  13  10     3616.29     3792.18     55.81 o 
  -8  13  10       43.40       71.80     25.83 o 
  -7  13  10     6511.05     6333.58    121.14 o 
  -6  13  10     5276.06     5472.72     74.85 o 
  -5  13  10      477.37      469.01     26.92 o 
  -4  13  10    13802.25    14157.65    179.54 o 
  -3  13  10     1065.98     1255.64     30.27 o 
  -2  13  10       72.56       80.80     23.17 o 
  -1  13  10     7501.90     7606.49     90.39 o 
   0  13  10      371.97      358.07     28.07 o 
   1  13  10        9.65       31.94     29.59 o 
   2  13  10     3674.90     3643.59     50.73 o 
   3  13  10      703.91      707.87     30.93 o 
   4  13  10        3.90       31.05     29.23 o 
   5  13  10     2584.15     2752.66     44.95 o 
   6  13  10      533.81      573.27     34.86 o 
   7  13  10      145.56      164.71     38.69 o 
   8  13  10      975.93      927.05     35.74 o 
   9  13  10     1616.99     1478.42     51.45 o 
 -13  14  10      315.94      274.41     36.77 o 
 -12  14  10      821.16      817.58     34.71 o 
 -11  14  10      153.74      161.76     29.86 o 
 -10  14  10     1621.97     1724.26     33.39 o 
  -9  14  10      700.43      740.06     28.15 o 
  -8  14  10      161.18      162.53     26.69 o 
  -7  14  10     1865.17     1796.48     30.49 o 
  -6  14  10     6299.80     6574.10     71.36 o 
  -5  14  10     4331.67     4069.25     60.62 o 
  -4  14  10     1817.65     1750.04     27.80 o 
  -3  14  10     1099.55     1155.07     26.48 o 
  -2  14  10     6595.82     6476.76     76.13 o 
  -1  14  10     2413.56     2516.70     32.05 o 
   0  14  10     2235.48     2327.79     35.00 o 
   1  14  10     2545.78     2481.09     42.07 o 
   2  14  10      526.14      518.81     28.11 o 
   3  14  10     3371.22     3239.19     37.65 o 
   4  14  10     5877.60     5757.45     87.43 o 
   5  14  10     2864.70     2920.10     54.42 o 
   6  14  10     1268.71     1340.01     38.15 o 
   7  14  10     4311.29     4319.11     71.02 o 
   8  14  10      635.47      557.30     46.26 o 
 -12  15  10      949.17      898.93     33.83 o 
 -11  15  10     1526.60     1462.75     33.76 o 
 -10  15  10     1345.06     1481.71     43.41 o 
  -9  15  10     1557.74     1618.86     31.53 o 
  -8  15  10     3368.73     3220.77     53.01 o 
  -7  15  10      423.76      386.68     24.23 o 
  -6  15  10      116.92      134.85     24.47 o 
  -5  15  10     3473.49     3758.45     50.57 o 
  -4  15  10      516.06      577.37     27.78 o 
  -3  15  10      249.73      294.58     25.70 o 
  -2  15  10     4287.97     4618.93     42.56 o 
  -1  15  10     1335.88     1456.19     31.72 o 
   0  15  10     1316.79     1387.31     35.09 o 
   1  15  10     1985.64     2023.20     34.36 o 
   2  15  10        4.51       -0.32     31.10 o 
   3  15  10     1557.95     1670.15     33.38 o 
   4  15  10      858.76      850.55     35.20 o 
   5  15  10     2734.48     2696.07     61.82 o 
   6  15  10      134.37      175.67     35.66 o 
   7  15  10      280.05      286.02     37.87 o 
   8  15  10      620.35      625.24     48.27 o 
 -12  16  10       79.15       59.10     36.22 o 
 -11  16  10     1218.08     1183.18     33.06 o 
 -10  16  10      825.24      878.75     31.53 o 
  -9  16  10     3133.00     3343.25     86.70 o 
  -8  16  10       46.00       76.04     27.75 o 
  -7  16  10       10.51       18.35     28.48 o 
  -6  16  10     1252.41     1183.17     27.24 o 
  -5  16  10       13.45        8.76     27.73 o 
  -4  16  10       97.85       91.17     25.00 o 
  -3  16  10     7295.41     7068.57     81.64 o 
  -2  16  10      761.87      777.21     26.75 o 
  -1  16  10      155.77      140.58     28.95 o 
   0  16  10      188.66      205.55     28.65 o 
   1  16  10      146.34      183.41     29.34 o 
   2  16  10        4.97        7.07     27.36 o 
   3  16  10     3849.64     4024.22     73.80 o 
   4  16  10     1590.56     1664.66     41.17 o 
   5  16  10     1983.26     2067.52     39.80 o 
   6  16  10       37.91       42.71     38.79 o 
   7  16  10       52.53       48.33     44.54 o 
   8  16  10       89.28      112.38     75.05 o 
 -11  17  10       19.46       18.07     35.32 o 
 -10  17  10      369.50      318.25     31.45 o 
  -9  17  10      131.05      123.41     29.57 o 
  -8  17  10     2067.17     2194.44     36.27 o 
  -7  17  10      549.51      498.44     30.34 o 
  -6  17  10       26.55       64.27     27.54 o 
  -5  17  10       43.74       49.99     29.80 o 
  -4  17  10        0.09       21.33     27.44 o 
  -3  17  10      633.00      615.47     28.76 o 
  -2  17  10     2576.62     2535.32     32.64 o 
  -1  17  10      250.29      285.51     30.69 o 
   0  17  10       78.69      113.86     30.29 o 
   1  17  10        0.63       20.69     27.43 o 
   2  17  10     1015.32     1069.75     31.64 o 
   3  17  10      167.77      189.91     36.16 o 
   4  17  10      324.90      323.40     31.36 o 
   5  17  10      768.41      764.11     35.61 o 
   6  17  10        1.11       22.72     40.18 o 
   7  17  10       34.96       65.70     39.53 o 
 -11  18  10       63.49       65.41     32.88 o 
 -10  18  10      539.81      596.11     34.91 o 
  -9  18  10      349.90      317.76     32.49 o 
  -8  18  10      126.02      108.84     27.23 o 
  -7  18  10      181.88      208.28     30.22 o 
  -6  18  10      815.19      907.20     30.54 o 
  -5  18  10     1024.61     1145.29     35.65 o 
  -4  18  10       46.36       46.03     25.01 o 
  -3  18  10     1593.18     1652.42     29.73 o 
  -2  18  10       89.68      111.75     27.54 o 
  -1  18  10       19.82       35.98     26.60 o 
   0  18  10     1899.66     2079.01     35.42 o 
   1  18  10      413.23      409.58     29.42 o 
   2  18  10      175.44      179.58     28.69 o 
   3  18  10     2399.76     2439.31     43.30 o 
   4  18  10      148.45      161.56     32.71 o 
   5  18  10     1277.47     1289.87     48.88 o 
   6  18  10     1909.36     1787.70     68.18 o 
 -10  19  10      737.95      695.30     34.32 o 
  -9  19  10        2.34        8.40     37.30 o 
  -8  19  10      163.49      218.51     28.59 o 
  -7  19  10       19.64       12.31     29.88 o 
  -6  19  10      678.59      855.78     29.46 o 
  -5  19  10     2150.31     2484.64     46.88 o 
  -4  19  10     2630.61     2767.73     43.94 o 
  -3  19  10       11.90       59.03     28.19 o 
  -2  19  10       77.15       83.21     28.65 o 
  -1  19  10      599.84      627.23     29.04 o 
   0  19  10       89.42      144.56     29.32 o 
   1  19  10      914.37      931.05     31.78 o 
   2  19  10      476.02      509.81     34.95 o 
   3  19  10     1316.48     1346.34     32.64 o 
   4  19  10       20.91       28.01     38.85 o 
   5  19  10      711.95      729.24     46.50 o 
   6  19  10      864.19      762.34     43.13 o 
  -9  20  10      184.40      222.79     31.15 o 
  -8  20  10        5.76       29.20     31.26 o 
  -7  20  10     4150.52     4019.79     58.76 o 
  -6  20  10      172.42      172.58     28.76 o 
  -5  20  10     1897.32     2058.54     38.02 o 
  -4  20  10      587.91      737.39     30.06 o 
  -3  20  10       76.23      100.02     28.43 o 
  -2  20  10       13.79       39.20     27.56 o 
  -1  20  10     2911.42     3112.96     40.57 o 
   0  20  10       83.21       83.13     33.63 o 
   1  20  10     6090.39     6302.35     45.28 o 
   2  20  10       23.35       48.99     31.13 o 
   3  20  10      255.79      268.34     43.09 o 
   4  20  10        6.83       14.94     44.41 o 
   5  20  10      680.24      662.29     44.04 o 
  -8  21  10      125.51      104.94     32.71 o 
  -7  21  10        0.12       15.85     35.03 o 
  -6  21  10     3139.39     3086.03     96.76 o 
  -5  21  10        0.53        8.55     36.68 o 
  -4  21  10     6723.10     7056.90     84.50 o 
  -3  21  10      203.96      226.10     33.37 o 
  -2  21  10      544.01      573.65     33.68 o 
  -1  21  10       57.49       49.53     29.13 o 
   0  21  10        1.71       10.21     35.83 o 
   1  21  10       94.54       54.19     39.50 o 
   2  21  10     6152.18     5857.41     79.07 o 
   3  21  10       54.97       52.45     37.54 o 
   4  21  10       92.42       75.84     36.36 o 
  -7  22  10     3007.46     2656.24     80.76 o 
  -6  22  10     1149.63     1043.12     36.57 o 
  -5  22  10      760.01      690.72     40.78 o 
  -4  22  10       65.05       47.98     31.42 o 
  -3  22  10       73.30       98.38     31.01 o 
  -2  22  10       62.69       50.61     34.62 o 
  -1  22  10     1331.34     1391.38     45.42 o 
   0  22  10     1391.69     1243.50     49.01 o 
   1  22  10     6256.86     6235.51    155.22 o 
   2  22  10      357.17      324.72     34.43 o 
   3  22  10      346.99      220.17    108.17 o 
  -5  23  10     4004.46     3907.58    130.44 o 
  -4  23  10     1610.14     1483.79     43.14 o 
  -3  23  10      395.73      413.72     30.65 o 
  -2  23  10        4.89       24.45     30.97 o 
  -1  23  10      144.08      185.94     32.92 o 
   0  23  10       32.05       70.07     35.85 o 
   1  23  10     1041.47      956.15     37.85 o 
 -15   0  11      260.27      275.15     47.00 o 
 -13   0  11      681.35      719.13     45.95 o 
 -11   0  11      992.36      924.45     36.72 o 
  -9   0  11     2055.85     2184.21     74.37 o 
  -7   0  11    15308.66    14374.08    160.93 o 
  -5   0  11     9471.25     9545.84    232.45 o 
  -3   0  11      387.62      350.78     35.17 o 
  -1   0  11     2677.17     2690.90     61.00 o 
   1   0  11     1844.27     1926.57     43.74 o 
   3   0  11      189.64      255.18     35.04 o 
   5   0  11     1369.21     1319.77     67.58 o 
   7   0  11     5059.91     5003.75    131.54 o 
   9   0  11     1581.88     1525.76     62.71 o 
 -15   1  11       63.49       70.49     32.09 o 
 -14   1  11       65.90       66.22     29.86 o 
 -13   1  11      469.72      456.68     32.12 o 
 -12   1  11     2248.49     2285.05     35.23 o 
 -11   1  11     1181.61     1189.88     26.64 o 
 -10   1  11     2211.24     2094.23     39.40 o 
  -9   1  11      625.46      747.03     24.86 o 
  -8   1  11       87.32       62.41     26.88 o 
  -7   1  11     9166.57     8801.68     74.18 o 
  -6   1  11     1798.77     1713.90     25.38 o 
  -5   1  11      135.39      126.79     21.49 o 
  -4   1  11     1472.18     1545.46     25.58 o 
  -3   1  11     2691.00     2700.54     30.22 o 
  -2   1  11     1081.03     1111.52     26.36 o 
  -1   1  11      897.80      818.63     23.93 o 
   0   1  11      211.04      185.31     24.59 o 
   1   1  11      525.77      534.86     25.54 o 
   2   1  11     1154.56     1230.10     27.10 o 
   3   1  11      100.11      110.10     26.57 o 
   4   1  11      448.64      486.94     27.51 o 
   5   1  11     1091.68     1186.02     30.18 o 
   6   1  11      374.37      392.86     29.72 o 
   7   1  11      376.60      431.74     31.97 o 
   8   1  11      209.29      223.11     32.16 o 
   9   1  11      357.75      421.56     36.81 o 
  10   1  11        0.23       13.44     36.71 o 
 -15   2  11      195.64      193.33     31.51 o 
 -14   2  11        6.33        3.63     28.18 o 
 -13   2  11       47.26       76.62     29.58 o 
 -12   2  11     1198.74     1281.63     30.99 o 
 -11   2  11      349.66      371.20     24.66 o 
 -10   2  11     4341.94     4279.14     86.69 o 
  -9   2  11      927.83      963.39     31.45 o 
  -8   2  11     2312.95     2329.93     39.73 o 
  -7   2  11      334.86      388.04     25.92 o 
  -6   2  11     2883.50     2571.58     53.11 o 
  -5   2  11     3630.71     3520.57     71.48 o 
  -4   2  11      423.96      520.98     23.92 o 
  -3   2  11     3175.32     3151.03     39.64 o 
  -2   2  11     3391.75     3414.06     79.48 o 
  -1   2  11     5273.33     5050.63     76.46 o 
   0   2  11    10555.86    10152.15    101.66 o 
   1   2  11     8845.32     8569.75    129.81 o 
   2   2  11     2138.13     2105.26     31.79 o 
   3   2  11     6590.50     6392.09     71.56 o 
   4   2  11     7898.90     7861.66     66.51 o 
   5   2  11     4471.68     4243.36     62.01 o 
   6   2  11       23.20       22.15     28.59 o 
   7   2  11     1547.26     1606.25     33.80 o 
   8   2  11     1436.30     1443.58     36.71 o 
   9   2  11      342.43      417.95     38.45 o 
  10   2  11      589.85      589.65     38.66 o 
 -15   3  11      573.61      648.55     37.93 o 
 -14   3  11     7394.02     7299.18     91.08 o 
 -13   3  11      150.38      166.20     30.17 o 
 -12   3  11      981.25     1137.38     29.50 o 
 -11   3  11     2694.11     2631.46     37.23 o 
 -10   3  11     1120.89     1210.67     30.04 o 
  -9   3  11       88.98       77.42     25.76 o 
  -8   3  11    13897.38    13933.06    163.06 o 
  -7   3  11     5211.26     5266.18     71.60 o 
  -6   3  11     4326.71     4511.55     96.61 o 
  -5   3  11     2609.27     2439.68     46.15 o 
  -4   3  11     1273.96     1259.97     27.25 o 
  -3   3  11      549.80      536.93     26.36 o 
  -2   3  11     3168.94     2949.54     47.23 o 
  -1   3  11     2613.08     2529.19     38.37 o 
   0   3  11     1816.92     1524.67     27.88 o 
   1   3  11      185.26      202.80     24.08 o 
   2   3  11      455.56      419.19     25.77 o 
   3   3  11     4286.38     4351.79     53.42 o 
   4   3  11      258.82      306.21     25.90 o 
   5   3  11      558.37      570.86     30.32 o 
   6   3  11     2450.69     2543.34     44.71 o 
   7   3  11      957.42      890.68     32.13 o 
   8   3  11       33.10       23.07     31.80 o 
   9   3  11      495.05      582.53     37.74 o 
  10   3  11      479.61      555.12     38.56 o 
 -15   4  11     1461.74     1296.75     40.75 o 
 -14   4  11       51.70       63.42     35.20 o 
 -13   4  11     1865.43     2017.39     40.14 o 
 -12   4  11      357.68      396.41     30.98 o 
 -11   4  11      552.71      597.13     26.25 o 
 -10   4  11      192.95      178.20     25.37 o 
  -9   4  11    12439.21    12260.25    186.18 o 
  -8   4  11      133.09      140.00     23.17 o 
  -7   4  11       63.90      119.21     23.81 o 
  -6   4  11      638.87      687.91     22.62 o 
  -5   4  11       36.28       32.49     25.39 o 
  -4   4  11      218.55      257.60     20.65 o 
  -3   4  11    26660.82    26022.45    322.37 o 
  -2   4  11      245.10      334.18     26.03 o 
  -1   4  11     3188.79     3175.00     39.89 o 
   0   4  11     4685.70     4811.79     59.53 o 
   1   4  11        1.07       -0.91     25.28 o 
   2   4  11     6133.43     6100.16    103.09 o 
   3   4  11    13740.15    12909.16    135.02 o 
   4   4  11      577.72      582.03     27.47 o 
   5   4  11    10813.74    10733.73    202.67 o 
   6   4  11       34.25       44.02     30.62 o 
   7   4  11       24.00       43.70     29.79 o 
   8   4  11     1499.14     1661.10     41.72 o 
   9   4  11      883.09      862.44     37.73 o 
  10   4  11      227.90      201.50     40.50 o 
 -15   5  11      854.46      882.78     43.64 o 
 -14   5  11    10066.07     9875.55    194.70 o 
 -13   5  11     1555.25     1704.67     34.32 o 
 -12   5  11      244.20      232.49     26.51 o 
 -11   5  11      891.85      937.44     31.40 o 
 -10   5  11      253.98      230.36     24.73 o 
  -9   5  11     1964.02     2126.30     35.24 o 
  -8   5  11    12356.19    12069.10    148.88 o 
  -7   5  11     2044.04     2278.43     43.40 o 
  -6   5  11     2655.74     2454.92     58.01 o 
  -5   5  11      836.72      846.57     23.96 o 
  -4   5  11     1614.95     1483.14     27.33 o 
  -3   5  11     1041.36      949.99     24.67 o 
  -2   5  11     8631.40     8614.17    184.47 o 
  -1   5  11      833.03      821.54     24.44 o 
   0   5  11     8172.60     7914.16     71.43 o 
   1   5  11     1134.89     1133.33     29.26 o 
   2   5  11     5310.61     5159.59     99.12 o 
   3   5  11      831.67      886.66     27.96 o 
   4   5  11       46.03       61.74     30.06 o 
   5   5  11     2203.81     2272.00     43.00 o 
   6   5  11     4414.19     4387.84     87.62 o 
   7   5  11        2.59        3.77     31.52 o 
   8   5  11     1099.12     1174.26     37.22 o 
   9   5  11       12.61       14.16     36.48 o 
  10   5  11      832.32      862.14     42.11 o 
 -15   6  11      841.86      818.96     37.92 o 
 -14   6  11      100.80      123.42     32.32 o 
 -13   6  11      859.49      887.21     30.88 o 
 -12   6  11     1218.57     1340.69     34.77 o 
 -11   6  11      125.74      121.71     29.65 o 
 -10   6  11      828.95      751.40     29.75 o 
  -9   6  11     5448.88     5520.55     88.86 o 
  -8   6  11     2326.66     2392.24     47.82 o 
  -7   6  11       18.58       46.38     22.44 o 
  -6   6  11      410.52      401.97     22.20 o 
  -5   6  11      747.08      857.97     24.48 o 
  -4   6  11     2674.50     2520.97     37.93 o 
  -3   6  11    15468.79    14065.80    213.96 o 
  -2   6  11     6762.68     6411.24     87.48 o 
  -1   6  11     2512.52     2436.88     31.38 o 
   0   6  11     1878.26     1878.20     29.42 o 
   1   6  11        0.12       11.36     24.51 o 
   2   6  11      480.17      441.44     27.91 o 
   3   6  11     6868.08     6798.46    128.81 o 
   4   6  11     2115.15     2162.12     36.36 o 
   5   6  11     5106.84     4996.12    113.14 o 
   6   6  11     1401.23     1445.97     33.94 o 
   7   6  11       83.87       88.01     31.44 o 
   8   6  11       91.20      100.47     34.98 o 
   9   6  11     1476.46     1502.50     38.90 o 
  10   6  11      822.07      776.12     42.79 o 
 -15   7  11     1984.30     1733.30     43.42 o 
 -14   7  11      745.30      717.92     34.58 o 
 -13   7  11     2833.71     2686.54     63.53 o 
 -12   7  11      638.23      703.52     30.00 o 
 -11   7  11        1.69       23.22     24.59 o 
 -10   7  11      829.78      796.59     28.40 o 
  -9   7  11     1886.95     1967.43     31.74 o 
  -8   7  11     1398.86     1434.24     28.09 o 
  -7   7  11     9257.23     9099.08    193.52 o 
  -6   7  11      244.82      290.02     24.28 o 
  -5   7  11      662.81      582.87     24.71 o 
  -4   7  11      281.73      263.21     23.31 o 
  -3   7  11       30.07       44.75     23.21 o 
  -2   7  11      193.23      236.87     22.81 o 
  -1   7  11     8740.08     8784.11     91.06 o 
   0   7  11     2738.25     2787.26     49.21 o 
   1   7  11     3087.21     2975.38     45.53 o 
   2   7  11      261.23      307.11     27.44 o 
   3   7  11     1342.93     1375.04     31.06 o 
   4   7  11      186.07      231.85     30.30 o 
   5   7  11     1559.55     1628.65     36.95 o 
   6   7  11      161.77      153.61     32.39 o 
   7   7  11     1152.07     1248.48     39.46 o 
   8   7  11      494.39      406.48     36.93 o 
   9   7  11     1163.24     1122.93     43.54 o 
  10   7  11     1005.68      932.58     44.68 o 
 -14   8  11       61.13       60.15     31.51 o 
 -13   8  11        3.97       11.03     33.10 o 
 -12   8  11      380.75      391.27     30.19 o 
 -11   8  11       48.17       55.71     26.56 o 
 -10   8  11      437.13      504.20     28.18 o 
  -9   8  11      147.03      147.28     23.93 o 
  -8   8  11     1310.48     1320.83     28.99 o 
  -7   8  11      113.98      159.47     26.91 o 
  -6   8  11      359.98      384.34     26.12 o 
  -5   8  11      517.73      602.57     24.23 o 
  -4   8  11      249.95      212.35     22.17 o 
  -3   8  11      312.73      355.77     22.49 o 
  -2   8  11     5800.90     5445.92     76.25 o 
  -1   8  11     1026.15      914.76     26.00 o 
   0   8  11       10.98       32.94     26.36 o 
   1   8  11     4802.83     4469.86     74.53 o 
   2   8  11      101.05      134.46     27.50 o 
   3   8  11      154.37      189.20     29.68 o 
   4   8  11     3843.17     3780.56     57.18 o 
   5   8  11      289.12      355.24     29.98 o 
   6   8  11      114.54       99.46     34.85 o 
   7   8  11     2671.56     2662.61     98.20 o 
   8   8  11       12.52       37.42     35.56 o 
   9   8  11      826.31      842.27     43.31 o 
  10   8  11     3898.89     3343.04     64.92 o 
 -14   9  11       34.45       58.27     31.47 o 
 -13   9  11      377.90      345.96     28.32 o 
 -12   9  11     1192.60     1256.12     35.60 o 
 -11   9  11      722.43      717.80     30.19 o 
 -10   9  11     2373.24     2385.36     51.27 o 
  -9   9  11      462.59      442.93     27.64 o 
  -8   9  11      370.57      359.35     25.24 o 
  -7   9  11     1475.75     1371.62     34.19 o 
  -6   9  11      691.21      731.49     24.76 o 
  -5   9  11     1702.86     1648.00     30.02 o 
  -4   9  11     8003.17     7957.19     86.71 o 
  -3   9  11      551.85      558.30     27.12 o 
  -2   9  11       52.71       46.82     21.79 o 
  -1   9  11     1182.27     1066.19     28.39 o 
   0   9  11       92.22       82.48     25.47 o 
   1   9  11       53.03       49.17     26.89 o 
   2   9  11     2992.99     3244.49     74.09 o 
   3   9  11       14.27       22.95     26.27 o 
   4   9  11       40.52       45.47     26.64 o 
   5   9  11        1.90       28.70     29.59 o 
   6   9  11     1350.91     1372.49     36.68 o 
   7   9  11       60.02       54.93     32.01 o 
   8   9  11       12.62       14.12     36.22 o 
   9   9  11      656.69      610.83     42.78 o 
 -14  10  11        5.43       10.67     30.91 o 
 -13  10  11      549.59      561.68     31.52 o 
 -12  10  11      446.73      460.73     27.84 o 
 -11  10  11      357.82      361.99     28.71 o 
 -10  10  11        3.50        2.28     29.75 o 
  -9  10  11       15.97       40.00     27.01 o 
  -8  10  11      127.94      132.89     23.13 o 
  -7  10  11      808.17      820.43     26.38 o 
  -6  10  11     3381.44     3339.13     58.61 o 
  -5  10  11      462.42      605.33     26.17 o 
  -4  10  11      909.12     1054.65     29.44 o 
  -3  10  11      759.09      821.01     26.71 o 
  -2  10  11        2.72       23.35     22.47 o 
  -1  10  11      805.18      871.18     27.12 o 
   0  10  11      648.49      634.92     27.07 o 
   1  10  11     6652.14     6634.26    114.40 o 
   2  10  11     3131.27     3088.52     75.02 o 
   3  10  11      292.28      278.51     28.61 o 
   4  10  11       10.72       21.32     26.89 o 
   5  10  11       88.66      104.95     31.94 o 
   6  10  11      199.97      253.93     30.29 o 
   7  10  11     4135.09     4200.67    131.68 o 
   8  10  11     3016.70     2946.45     73.18 o 
   9  10  11     1203.31     1127.39     53.68 o 
 -14  11  11      959.82      916.15     43.26 o 
 -13  11  11        0.75       31.58     34.51 o 
 -12  11  11      963.56      991.67     31.10 o 
 -11  11  11     7355.35     7577.31    120.25 o 
 -10  11  11     1136.79     1246.83     31.64 o 
  -9  11  11     1832.47     1847.84     30.24 o 
  -8  11  11       25.94       26.83     25.07 o 
  -7  11  11       97.75       84.98     23.79 o 
  -6  11  11     1758.69     1733.83     37.92 o 
  -5  11  11     7644.16     8103.71    123.27 o 
  -4  11  11     2221.45     2402.87     34.42 o 
  -3  11  11     6473.49     6520.19     74.21 o 
  -2  11  11       39.45       67.23     24.13 o 
  -1  11  11     3685.08     3587.00     45.24 o 
   0  11  11     1579.45     1583.15     32.64 o 
   1  11  11        1.03       13.68     24.61 o 
   2  11  11     1384.77     1341.49     33.49 o 
   3  11  11     5116.50     5204.65     94.94 o 
   4  11  11       60.78       39.61     29.20 o 
   5  11  11      961.72      965.92     37.45 o 
   6  11  11       29.16       43.54     36.11 o 
   7  11  11     2712.86     2722.08     75.54 o 
   8  11  11      424.72      409.60     38.77 o 
   9  11  11     1139.79      957.75     49.20 o 
 -13  12  11       35.59       30.05     33.43 o 
 -12  12  11     2705.96     2630.73     56.48 o 
 -11  12  11        6.48       12.54     28.76 o 
 -10  12  11      182.17      197.56     29.17 o 
  -9  12  11     2293.69     2286.89     46.15 o 
  -8  12  11       66.75       69.21     23.54 o 
  -7  12  11      554.13      554.54     27.82 o 
  -6  12  11    10251.34    10131.63    137.55 o 
  -5  12  11      358.18      280.47     26.65 o 
  -4  12  11     5511.08     5775.12     80.30 o 
  -3  12  11     2774.18     2571.54     32.34 o 
  -2  12  11     2470.89     2388.02     41.29 o 
  -1  12  11     1289.29     1305.36     28.21 o 
   0  12  11     2592.45     2746.72     40.32 o 
   1  12  11       11.08        6.83     28.14 o 
   2  12  11     3034.15     3018.72     43.20 o 
   3  12  11     1592.60     1602.01     34.73 o 
   4  12  11       56.08       85.65     30.34 o 
   5  12  11      893.75      906.48     35.42 o 
   6  12  11     1466.27     1511.42     44.01 o 
   7  12  11      836.82      757.00     38.23 o 
   8  12  11     7472.89     7288.18    231.94 o 
 -13  13  11      618.01      567.58     35.79 o 
 -12  13  11        6.69       21.35     29.64 o 
 -11  13  11     6129.46     6062.10    103.45 o 
 -10  13  11       25.24       42.15     27.26 o 
  -9  13  11     1482.65     1525.60     32.51 o 
  -8  13  11     6869.42     6812.11    133.52 o 
  -7  13  11      385.03      374.85     27.01 o 
  -6  13  11     1367.87     1307.18     27.58 o 
  -5  13  11     7094.46     7256.34    109.95 o 
  -4  13  11      980.86     1030.10     26.12 o 
  -3  13  11     9256.50     9499.89    159.93 o 
  -2  13  11      722.23      748.65     26.70 o 
  -1  13  11      123.39      142.46     31.63 o 
   0  13  11     6049.92     6324.02    122.02 o 
   1  13  11     2055.89     2114.68     37.73 o 
   2  13  11      110.96      114.07     29.12 o 
   3  13  11     4119.34     4187.72     65.85 o 
   4  13  11      102.63      111.97     33.30 o 
   5  13  11      437.98      457.17     35.65 o 
   6  13  11     5036.69     5189.39     96.48 o 
   7  13  11      171.22      191.35     37.36 o 
   8  13  11      203.72      184.67     36.76 o 
 -12  14  11      912.18      831.88     30.83 o 
 -11  14  11      416.66      432.76     32.59 o 
 -10  14  11      170.25      181.23     32.37 o 
  -9  14  11     4717.73     5074.34    109.67 o 
  -8  14  11     1283.31     1260.17     28.59 o 
  -7  14  11      381.18      354.90     28.41 o 
  -6  14  11     2392.11     2293.66     41.23 o 
  -5  14  11     1652.88     1752.13     37.88 o 
  -4  14  11      161.88      138.59     27.62 o 
  -3  14  11     4663.73     4713.69     54.83 o 
  -2  14  11     1189.62     1132.59     28.39 o 
  -1  14  11     1025.56     1099.11     30.33 o 
   0  14  11     4659.70     4831.48     72.82 o 
   1  14  11     1293.31     1259.86     31.63 o 
   2  14  11     5296.61     5405.57    128.63 o 
   3  14  11     1684.06     1690.62     33.42 o 
   4  14  11     1119.65     1123.19     32.34 o 
   5  14  11     4867.58     5078.40     63.14 o 
   6  14  11     1312.21     1299.92     37.56 o 
   7  14  11      488.65      461.81     38.94 o 
   8  14  11      725.86      610.28     45.10 o 
 -12  15  11      294.67      242.17     33.12 o 
 -11  15  11      699.69      674.11     34.17 o 
 -10  15  11      920.57      861.60     31.64 o 
  -9  15  11     2110.12     2263.27     38.80 o 
  -8  15  11     1287.97     1339.87     31.25 o 
  -7  15  11     2604.85     2472.02     49.12 o 
  -6  15  11        1.00        4.74     26.20 o 
  -5  15  11     3549.89     3439.15     51.45 o 
  -4  15  11     2552.85     2677.07     30.87 o 
  -3  15  11      527.49      527.67     27.02 o 
  -2  15  11     1834.67     1833.59     35.91 o 
  -1  15  11     3760.74     3820.83     69.50 o 
   0  15  11     1800.37     1803.00     35.74 o 
   1  15  11      456.89      443.06     29.96 o 
   2  15  11      695.86      710.80     31.71 o 
   3  15  11       10.45       33.10     28.87 o 
   4  15  11      146.19      202.93     34.18 o 
   5  15  11      409.27      414.50     36.62 o 
   6  15  11     2434.40     2413.81     43.54 o 
   7  15  11      459.02      390.68     42.52 o 
 -11  16  11       22.17       48.54     32.10 o 
 -10  16  11      452.30      473.90     31.98 o 
  -9  16  11      185.99      188.31     28.76 o 
  -8  16  11     2484.24     2711.96     43.91 o 
  -7  16  11      500.63      537.17     29.12 o 
  -6  16  11      109.83      147.12     25.85 o 
  -5  16  11      588.58      539.71     25.66 o 
  -4  16  11      911.37      953.83     28.35 o 
  -3  16  11     1740.92     1928.16     32.51 o 
  -2  16  11     4719.29     4893.54     56.59 o 
  -1  16  11       32.06       36.46     26.91 o 
   0  16  11      234.47      268.26     31.62 o 
   1  16  11      504.27      528.29     31.71 o 
   2  16  11      955.71     1069.82     32.49 o 
   3  16  11      112.92      131.17     33.66 o 
   4  16  11     4870.64     4849.47     88.88 o 
   5  16  11       95.61      122.30     38.91 o 
   6  16  11      829.86      778.46     37.72 o 
   7  16  11        6.39       46.91     42.59 o 
 -11  17  11        1.65       11.43     32.40 o 
 -10  17  11        5.68       36.01     29.40 o 
  -9  17  11      421.35      426.24     31.02 o 
  -8  17  11      236.49      251.01     31.48 o 
  -7  17  11     2213.71     2319.19     32.94 o 
  -6  17  11      239.92      203.64     25.77 o 
  -5  17  11       43.24       49.21     30.83 o 
  -4  17  11        9.39       17.34     25.45 o 
  -3  17  11       29.27       37.16     30.68 o 
  -2  17  11       10.04       19.45     27.60 o 
  -1  17  11     2413.42     2548.66     33.15 o 
   0  17  11       18.09       27.81     31.91 o 
   1  17  11      556.03      637.18     34.48 o 
   2  17  11       11.84       27.48     31.20 o 
   3  17  11      434.54      476.49     35.47 o 
   4  17  11       77.39       86.95     35.21 o 
   5  17  11      536.25      520.80     38.75 o 
   6  17  11      521.76      545.42     40.70 o 
 -10  18  11       18.49       40.17     32.32 o 
  -9  18  11      330.41      326.18     33.31 o 
  -8  18  11      427.61      374.89     30.08 o 
  -7  18  11       21.85        8.30     28.35 o 
  -6  18  11       34.26       52.93     29.70 o 
  -5  18  11       14.71       38.87     26.79 o 
  -4  18  11     2060.78     2445.59     36.72 o 
  -3  18  11     1193.21     1250.24     29.96 o 
  -2  18  11     1280.18     1343.02     32.24 o 
  -1  18  11        0.29       27.58     32.52 o 
   0  18  11      687.15      665.77     32.46 o 
   1  18  11      683.86      683.82     28.84 o 
   2  18  11      752.89      750.26     29.56 o 
   3  18  11       53.18       16.81     35.37 o 
   4  18  11     1706.52     1802.25     39.51 o 
   5  18  11       48.36       61.64     31.74 o 
  -9  19  11     1060.80      950.31     36.15 o 
  -8  19  11       31.41       59.83     34.94 o 
  -7  19  11       21.80       42.95     30.35 o 
  -6  19  11        0.23       19.76     28.72 o 
  -5  19  11      741.62      843.26     30.67 o 
  -4  19  11     1320.72     1277.18     31.91 o 
  -3  19  11      926.23     1025.06     30.21 o 
  -2  19  11      117.00       70.09     28.00 o 
  -1  19  11      459.48      500.99     34.37 o 
   0  19  11       37.09       48.77     36.90 o 
   1  19  11       46.69       74.15     35.18 o 
   2  19  11     1265.41     1146.19     37.57 o 
   3  19  11      866.18      853.19     36.67 o 
   4  19  11       47.89       68.45     34.03 o 
  -8  20  11       12.67       19.32     30.24 o 
  -7  20  11      184.23      240.29     33.40 o 
  -6  20  11     4437.00     4280.95     39.89 o 
  -5  20  11      327.63      331.05     34.19 o 
  -4  20  11     1068.80     1051.42     32.21 o 
  -3  20  11      248.10      298.38     30.64 o 
  -2  20  11      508.11      525.36     34.12 o 
  -1  20  11      390.95      390.48     29.54 o 
   0  20  11     2019.60     2014.25     37.30 o 
   1  20  11      439.83      496.61     34.97 o 
   2  20  11     4933.75     4755.42    134.76 o 
   3  20  11       11.48       28.16     37.08 o 
  -7  21  11      212.49      244.87     39.18 o 
  -6  21  11       12.39       16.27     33.52 o 
  -5  21  11     6066.74     5885.14    146.91 o 
  -4  21  11       39.80       29.17     27.59 o 
  -3  21  11     2486.70     2423.72     38.83 o 
  -2  21  11       12.23       23.06     30.08 o 
  -1  21  11      309.23      322.45     39.01 o 
   0  21  11      130.77      131.13     34.62 o 
   1  21  11      122.49      140.12     38.09 o 
   2  21  11       63.60       46.81     35.06 o 
  -6  22  11     3879.30     3468.59    711.65 o 
  -5  22  11      720.28      630.14     44.12 o 
  -4  22  11      348.74      318.86     33.52 o 
  -3  22  11      316.86      332.74     35.53 o 
  -2  22  11       36.89       43.90     32.61 o 
  -1  22  11      164.52      132.00     35.00 o 
   0  22  11     2590.44     2338.00     42.78 o 
   1  22  11     1851.36     1708.28     45.92 o 
 -14   0  12      723.65      687.01     41.50 o 
 -12   0  12      429.69      462.47     40.90 o 
 -10   0  12     1651.58     1678.57     45.75 o 
  -8   0  12     2229.08     1976.19     67.25 o 
  -6   0  12     8025.14     8155.34    295.88 o 
  -4   0  12     2666.66     2728.10     53.60 o 
  -2   0  12      157.53      146.63     35.52 o 
   0   0  12     8145.03     8202.49    110.57 o 
   2   0  12    19424.21    19435.44    640.10 o 
   4   0  12        1.76        7.62     39.38 o 
   6   0  12      132.23      140.06     43.01 o 
   8   0  12     4306.34     4374.07    131.51 o 
  10   0  12      857.95      699.41     62.52 o 
 -15   1  12     1531.07     1384.00     37.60 o 
 -14   1  12      823.93      761.21     34.25 o 
 -13   1  12      514.21      527.53     31.64 o 
 -12   1  12       27.77       47.35     28.77 o 
 -11   1  12     3211.09     3221.98     41.58 o 
 -10   1  12      367.69      385.82     31.72 o 
  -9   1  12     6350.34     6168.45     63.24 o 
  -8   1  12      404.92      476.26     26.69 o 
  -7   1  12       78.74       87.38     24.96 o 
  -6   1  12     1721.28     1986.20     48.23 o 
  -5   1  12     1440.41     1428.04     25.38 o 
  -4   1  12     1130.57     1006.92     25.51 o 
  -3   1  12     2453.53     2285.34     45.94 o 
  -2   1  12      352.60      297.48     23.18 o 
  -1   1  12        1.96        5.02     24.06 o 
   0   1  12     4085.08     4010.30     55.83 o 
   1   1  12      132.73      150.22     27.00 o 
   2   1  12      670.96      750.60     27.40 o 
   3   1  12     3300.91     3284.67     44.20 o 
   4   1  12      462.22      425.64     26.78 o 
   5   1  12        7.36       31.29     27.83 o 
   6   1  12     1151.88     1197.98     34.03 o 
   7   1  12     1219.42     1292.71     37.71 o 
   8   1  12      474.61      485.33     35.53 o 
   9   1  12        8.31       20.05     36.60 o 
  10   1  12      182.11      213.88     40.19 o 
 -15   2  12     2192.80     2087.13     41.87 o 
 -14   2  12        8.79       41.83     32.01 o 
 -13   2  12      226.53      215.06     30.58 o 
 -12   2  12        2.85       18.50     30.77 o 
 -11   2  12      564.08      676.50     30.15 o 
 -10   2  12       19.12       31.28     28.39 o 
  -9   2  12     3858.80     3650.86     48.51 o 
  -8   2  12     2812.87     2718.89     45.11 o 
  -7   2  12     1031.62      978.54     28.24 o 
  -6   2  12     1366.03     1337.50     26.07 o 
  -5   2  12     2413.24     2514.87     55.81 o 
  -4   2  12     4759.69     4642.10     61.92 o 
  -3   2  12        1.89        6.64     20.38 o 
  -2   2  12     1950.36     1891.22     35.29 o 
  -1   2  12     1592.23     1518.00     28.77 o 
   0   2  12     4349.82     4352.83     60.42 o 
   1   2  12     7678.74     7655.76    105.23 o 
   2   2  12     4687.56     4529.09     86.33 o 
   3   2  12        0.79        7.07     24.64 o 
   4   2  12     3317.14     3329.79     36.73 o 
   5   2  12     2739.93     2561.00     36.15 o 
   6   2  12     1155.34     1228.05     34.32 o 
   7   2  12     1153.47     1117.46     35.96 o 
   8   2  12     1894.32     2028.21     40.36 o 
   9   2  12     1389.99     1359.47     39.42 o 
 -15   3  12     3409.66     3086.48     50.86 o 
 -14   3  12     1013.49     1027.57     35.56 o 
 -13   3  12     6764.75     7112.68    160.60 o 
 -12   3  12      182.12      197.95     33.70 o 
 -11   3  12      382.88      418.96     27.18 o 
 -10   3  12     1682.95     1745.89     32.14 o 
  -9   3  12      354.96      414.80     28.76 o 
  -8   3  12     2042.71     2133.75     29.03 o 
  -7   3  12    25525.78    25364.30    466.82 o 
  -6   3  12     1836.26     1881.50     37.87 o 
  -5   3  12     4752.65     4904.82     78.17 o 
  -4   3  12     6628.17     6797.78     87.34 o 
  -3   3  12      205.52      226.89     21.50 o 
  -2   3  12        5.83       18.57     25.65 o 
  -1   3  12     8089.47     7899.94    107.31 o 
   0   3  12     3053.03     3043.67     36.82 o 
   1   3  12     4963.70     4816.44     61.40 o 
   2   3  12      207.66      220.10     26.80 o 
   3   3  12      755.25      779.60     28.76 o 
   4   3  12        1.24       23.85     28.95 o 
   5   3  12      215.95      272.94     30.41 o 
   6   3  12     1659.78     1741.68     32.60 o 
   7   3  12     1672.85     1848.58     48.09 o 
   8   3  12        2.90       12.51     34.87 o 
   9   3  12       14.33       33.43     36.07 o 
 -15   4  12      643.41      636.88     41.74 o 
 -14   4  12     1688.31     1659.32     36.35 o 
 -13   4  12      135.91      116.56     31.17 o 
 -12   4  12     1091.02     1138.93     29.44 o 
 -11   4  12       79.67      105.40     26.26 o 
 -10   4  12     1040.14     1028.61     28.87 o 
  -9   4  12     2190.80     2238.10     39.92 o 
  -8   4  12    11851.97    11691.86    167.25 o 
  -7   4  12        4.17       23.78     22.84 o 
  -6   4  12     1292.22     1312.29     29.07 o 
  -5   4  12     3945.75     3890.96     58.61 o 
  -4   4  12       10.00       23.29     24.05 o 
  -3   4  12      121.84      162.58     21.48 o 
  -2   4  12    26593.31    25000.29    473.80 o 
  -1   4  12      316.62      338.86     24.62 o 
   0   4  12     5407.13     5302.06     38.68 o 
   1   4  12     1237.73     1145.12     27.09 o 
   2   4  12        0.34        5.62     23.35 o 
   3   4  12      125.87      143.42     29.09 o 
   4   4  12     8262.77     7902.50     94.34 o 
   5   4  12       13.89       12.24     30.36 o 
   6   4  12     5735.10     5714.08    134.69 o 
   7   4  12     1815.59     1916.07     62.11 o 
   8   4  12      823.67      743.65     35.46 o 
   9   4  12      224.18      257.51     38.99 o 
 -15   5  12      946.08      881.39     88.15 o 
 -14   5  12      664.93      625.98     30.34 o 
 -13   5  12     9324.70     9775.61    141.44 o 
 -12   5  12      714.07      775.14     31.18 o 
 -11   5  12       13.91        2.46     24.87 o 
 -10   5  12      147.56      191.19     27.33 o 
  -9   5  12     1723.08     1762.76     32.82 o 
  -8   5  12      102.13      138.43     25.40 o 
  -7   5  12    22131.14    22525.53    441.47 o 
  -6   5  12      581.73      626.90     26.88 o 
  -5   5  12     9345.56     8959.32    139.10 o 
  -4   5  12      268.42      278.97     25.14 o 
  -3   5  12     2933.00     2812.94     45.73 o 
  -2   5  12        6.87        2.00     28.54 o 
  -1   5  12     8486.63     8514.64     94.19 o 
   0   5  12     2882.04     3064.41     34.35 o 
   1   5  12    10221.28    10033.34    143.49 o 
   2   5  12      385.26      394.64     27.36 o 
   3   5  12     3688.75     3711.72     59.24 o 
   4   5  12      391.27      411.10     28.33 o 
   5   5  12      572.20      530.52     30.97 o 
   6   5  12      299.08      302.32     33.53 o 
   7   5  12     4107.13     3933.57    108.61 o 
   8   5  12       12.54       24.31     35.72 o 
   9   5  12     1078.69      974.68     42.41 o 
 -14   6  12      427.25      440.17     33.61 o 
 -13   6  12       31.34       22.01     29.84 o 
 -12   6  12     1182.77     1188.23     32.00 o 
 -11   6  12      320.82      355.55     27.41 o 
 -10   6  12     2761.44     2735.14     45.60 o 
  -9   6  12     1301.16     1222.02     31.90 o 
  -8   6  12     8145.24     8264.72    193.73 o 
  -7   6  12      101.29      124.34     25.70 o 
  -6   6  12       32.96       47.33     23.13 o 
  -5   6  12      525.64      542.09     26.50 o 
  -4   6  12       93.32       96.40     22.54 o 
  -3   6  12     6305.63     5948.81    110.52 o 
  -2   6  12    10066.26     9886.22    167.75 o 
  -1   6  12     2634.80     2580.68     31.38 o 
   0   6  12     1391.48     1469.76     29.13 o 
   1   6  12       27.79       44.69     23.69 o 
   2   6  12      276.85      259.11     28.54 o 
   3   6  12     1893.17     1886.44     34.03 o 
   4   6  12     4408.31     4495.91     76.07 o 
   5   6  12     3333.06     3281.79     72.44 o 
   6   6  12     6907.20     6879.10    160.50 o 
   7   6  12      232.45      224.32     36.94 o 
   8   6  12        5.61       16.80     32.85 o 
   9   6  12       99.93      122.66     40.39 o 
 -14   7  12     2952.32     2691.79     65.94 o 
 -13   7  12      996.04     1025.33     34.14 o 
 -12   7  12     1541.87     1540.24     33.41 o 
 -11   7  12       38.31       57.83     27.13 o 
 -10   7  12       22.33       42.44     26.93 o 
  -9   7  12     1639.05     1637.85     31.58 o 
  -8   7  12     2809.73     2699.17     56.75 o 
  -7   7  12     1787.07     1814.40     32.90 o 
  -6   7  12     6000.02     5926.98    117.59 o 
  -5   7  12     2001.42     1870.70     30.08 o 
  -4   7  12      126.59      198.76     23.56 o 
  -3   7  12      504.96      517.44     27.45 o 
  -2   7  12     2469.79     2282.25     39.68 o 
  -1   7  12     2191.36     2019.39     30.00 o 
   0   7  12     5571.72     5616.96     75.71 o 
   1   7  12      516.51      517.21     27.43 o 
   2   7  12        3.96       12.39     29.29 o 
   3   7  12     1001.85     1015.84     32.91 o 
   4   7  12       99.43      135.40     28.87 o 
   5   7  12       11.39       35.10     31.83 o 
   6   7  12     2139.97     2145.58     38.50 o 
   7   7  12        4.84       18.01     33.45 o 
   8   7  12       17.23       37.02     36.74 o 
   9   7  12      420.55      416.53     46.07 o 
 -14   8  12      280.98      268.79     32.72 o 
 -13   8  12       47.38       22.33     32.59 o 
 -12   8  12      261.96      274.77     30.76 o 
 -11   8  12      637.48      584.70     28.90 o 
 -10   8  12      194.59      201.97     24.89 o 
  -9   8  12     1846.30     2073.83     48.00 o 
  -8   8  12      344.65      354.46     24.05 o 
  -7   8  12       25.29       55.25     23.30 o 
  -6   8  12       63.15      123.97     25.83 o 
  -5   8  12      277.36      277.54     22.91 o 
  -4   8  12     3191.89     3052.35     49.84 o 
  -3   8  12     2783.44     2701.18     50.93 o 
  -2   8  12       83.12       64.01     23.79 o 
  -1   8  12     4310.96     4221.69     35.53 o 
   0   8  12        9.16       19.76     22.55 o 
   1   8  12      462.71      481.87     30.17 o 
   2   8  12     1751.57     1737.65     35.47 o 
   3   8  12      138.43      131.81     30.61 o 
   4   8  12       20.20       28.93     30.32 o 
   5   8  12     2933.54     2855.88     48.85 o 
   6   8  12     1278.13     1341.76     39.79 o 
   7   8  12     1042.34     1073.19     41.45 o 
   8   8  12     1888.17     1735.15     55.63 o 
   9   8  12      289.27      226.45     44.69 o 
 -14   9  12      333.57      306.39     32.23 o 
 -13   9  12      158.56      143.80     30.54 o 
 -12   9  12      375.06      339.42     29.97 o 
 -11   9  12     2177.72     2340.07     48.86 o 
 -10   9  12        0.72        3.66     26.82 o 
  -9   9  12      857.45      974.39     26.25 o 
  -8   9  12       34.90       52.20     26.43 o 
  -7   9  12      224.40      198.78     22.75 o 
  -6   9  12       26.62       42.02     24.23 o 
  -5   9  12     2753.31     2943.80     31.35 o 
  -4   9  12      627.61      612.48     26.91 o 
  -3   9  12     5756.06     5796.02     88.12 o 
  -2   9  12      297.90      297.49     26.89 o 
  -1   9  12       93.22      103.49     26.48 o 
   0   9  12      837.98      863.67     26.77 o 
   1   9  12      535.16      518.38     30.34 o 
   2   9  12        0.24        3.36     32.02 o 
   3   9  12       87.90      138.28     30.70 o 
   4   9  12      417.75      428.58     28.74 o 
   5   9  12        8.66       55.79     32.63 o 
   6   9  12        5.68       28.69     33.87 o 
   7   9  12     1021.99     1055.19     41.60 o 
   8   9  12      138.67      123.57     33.22 o 
 -13  10  12      139.40      164.62     31.72 o 
 -12  10  12     1455.24     1376.23     31.83 o 
 -11  10  12       26.03       15.89     31.53 o 
 -10  10  12      424.80      434.44     28.69 o 
  -9  10  12       18.12       36.64     26.39 o 
  -8  10  12      338.07      371.21     26.09 o 
  -7  10  12      126.50      113.05     23.04 o 
  -6  10  12      299.95      246.02     25.34 o 
  -5  10  12     2787.80     2690.87     38.16 o 
  -4  10  12     3721.26     3690.12     38.34 o 
  -3  10  12       40.24       25.08     20.32 o 
  -2  10  12      213.25      209.73     28.42 o 
  -1  10  12       13.44       29.55     26.45 o 
   0  10  12      372.61      331.31     26.91 o 
   1  10  12      541.60      552.24     29.47 o 
   2  10  12     3449.68     3224.30     65.08 o 
   3  10  12      474.15      484.24     29.90 o 
   4  10  12       13.08       45.72     28.27 o 
   5  10  12      150.83      169.57     33.43 o 
   6  10  12      129.71      153.33     33.06 o 
   7  10  12     1008.36      929.11     41.88 o 
   8  10  12     2340.92     2341.72     63.20 o 
 -13  11  12      648.49      613.54     33.77 o 
 -12  11  12       94.60      122.72     28.99 o 
 -11  11  12     1056.12     1083.12     34.69 o 
 -10  11  12     4436.91     4844.31     53.58 o 
  -9  11  12     2423.86     2221.26     41.73 o 
  -8  11  12       11.86       28.63     25.95 o 
  -7  11  12       80.84       84.37     26.97 o 
  -6  11  12        6.02        3.08     25.10 o 
  -5  11  12      842.06      799.76     25.42 o 
  -4  11  12     2993.80     3392.96     35.78 o 
  -3  11  12      859.21      873.10     24.13 o 
  -2  11  12      229.51      256.65     26.62 o 
  -1  11  12      918.51      920.76     27.13 o 
   0  11  12     1383.78     1451.15     28.35 o 
   1  11  12     1079.90     1033.52     29.79 o 
   2  11  12     1107.50     1139.91     31.48 o 
   3  11  12      949.99      923.42     33.95 o 
   4  11  12      852.08      940.72     31.61 o 
   5  11  12     1123.43     1131.28     38.93 o 
   6  11  12     2380.04     2315.59     61.22 o 
   7  11  12        2.07       14.98     37.03 o 
   8  11  12      246.68      259.87     43.16 o 
 -13  12  12      647.20      596.12     33.84 o 
 -12  12  12      216.82      170.71     29.81 o 
 -11  12  12     1001.72     1041.85     35.26 o 
 -10  12  12      854.31      893.96     29.42 o 
  -9  12  12      999.90     1011.24     26.75 o 
  -8  12  12      943.84     1015.53     27.95 o 
  -7  12  12      433.69      433.06     28.64 o 
  -6  12  12        0.33        7.62     23.40 o 
  -5  12  12     3584.27     3480.92     52.23 o 
  -4  12  12      585.04      581.53     26.55 o 
  -3  12  12       34.18       54.66     26.68 o 
  -2  12  12     2407.43     2328.95     37.30 o 
  -1  12  12       42.32       29.95     29.38 o 
   0  12  12      604.23      637.47     28.68 o 
   1  12  12     9001.93     8659.26    134.73 o 
   2  12  12       92.68      124.46     28.12 o 
   3  12  12     3216.15     3031.23     38.41 o 
   4  12  12     1233.87     1268.06     31.84 o 
   5  12  12       96.70      122.76     30.83 o 
   6  12  12     1843.49     1771.27     45.33 o 
   7  12  12     2074.74     2104.59     57.16 o 
 -12  13  12     1960.83     1883.43     53.47 o 
 -11  13  12      179.35      161.76     28.84 o 
 -10  13  12     6876.03     6929.29    110.26 o 
  -9  13  12       32.86       48.45     26.25 o 
  -8  13  12      870.90      864.19     27.95 o 
  -7  13  12     2294.55     2319.59     44.15 o 
  -6  13  12      985.08      937.01     29.87 o 
  -5  13  12       15.97       20.61     25.60 o 
  -4  13  12     5930.61     6008.24     84.25 o 
  -3  13  12     1210.99     1315.24     30.53 o 
  -2  13  12     1594.84     1661.04     29.58 o 
  -1  13  12     3380.11     3432.44     60.81 o 
   0  13  12       89.34       87.94     27.76 o 
   1  13  12     2975.49     3104.55     47.55 o 
   2  13  12     3058.01     2978.82     48.22 o 
   3  13  12      771.94      882.41     30.54 o 
   4  13  12     3360.48     3404.17     44.13 o 
   5  13  12      159.03      118.95     35.75 o 
   6  13  12      596.34      580.16     38.66 o 
   7  13  12     2254.97     1968.67     52.39 o 
 -12  14  12     2327.97     2276.08     54.62 o 
 -11  14  12      232.81      191.61     32.98 o 
 -10  14  12      117.39      152.66     28.52 o 
  -9  14  12       51.00       72.42     27.26 o 
  -8  14  12     4414.81     4605.54     50.73 o 
  -7  14  12      672.81      766.33     30.12 o 
  -6  14  12      527.77      498.69     27.49 o 
  -5  14  12     2916.35     3002.13     39.07 o 
  -4  14  12      288.29      260.95     29.52 o 
  -3  14  12      896.58      930.87     33.49 o 
  -2  14  12     3943.65     4104.10     96.62 o 
  -1  14  12     1802.20     1692.46     33.56 o 
   0  14  12        5.17       51.40     31.60 o 
   1  14  12     6042.11     6437.27     80.58 o 
   2  14  12     1739.99     1875.69     37.27 o 
   3  14  12     3086.39     3335.12     42.20 o 
   4  14  12     1831.95     1953.72     39.35 o 
   5  14  12     1046.07     1098.82     38.81 o 
   6  14  12     3727.26     3587.76     96.94 o 
   7  14  12     2310.63     1904.51     79.98 o 
 -11  15  12      949.31      877.38     33.89 o 
 -10  15  12      312.43      346.27     29.25 o 
  -9  15  12     1568.25     1631.23     36.32 o 
  -8  15  12     2309.51     2437.75     36.47 o 
  -7  15  12     1117.67     1214.10     30.69 o 
  -6  15  12     3131.89     3286.34     35.67 o 
  -5  15  12      185.11      160.75     25.96 o 
  -4  15  12     2941.60     2804.81     39.86 o 
  -3  15  12     6164.77     6058.11    106.44 o 
  -2  15  12      224.13      236.29     29.56 o 
  -1  15  12     1593.10     1584.79     32.12 o 
   0  15  12      245.84      233.78     30.43 o 
   1  15  12      978.45      950.63     33.95 o 
   2  15  12       19.08       48.11     28.34 o 
   3  15  12     2704.20     2709.08     50.25 o 
   4  15  12       14.50       23.99     31.18 o 
   5  15  12        8.78       18.37     32.75 o 
   6  15  12      118.97      122.79     41.99 o 
 -11  16  12       67.38       58.47     31.48 o 
 -10  16  12       81.93      117.53     29.63 o 
  -9  16  12      865.68      815.68     33.73 o 
  -8  16  12        8.08       17.26     26.21 o 
  -7  16  12      963.16     1006.04     30.53 o 
  -6  16  12      620.10      791.19     29.63 o 
  -5  16  12        0.27        2.95     29.01 o 
  -4  16  12       79.53       95.75     23.58 o 
  -3  16  12      657.88      695.36     28.19 o 
  -2  16  12      556.79      622.55     32.00 o 
  -1  16  12     2814.67     3013.57     53.51 o 
   0  16  12        2.86       12.44     29.35 o 
   1  16  12     1571.20     1653.82     37.99 o 
   2  16  12      613.49      736.14     36.10 o 
   3  16  12     1322.40     1348.54     33.67 o 
   4  16  12       74.10       93.84     39.40 o 
   5  16  12     3130.58     3098.53    118.69 o 
 -10  17  12        1.68       12.69     32.05 o 
  -9  17  12       50.76       75.87     29.74 o 
  -8  17  12     1316.86     1446.29     38.53 o 
  -7  17  12       55.12       94.64     29.12 o 
  -6  17  12     2099.15     2336.47     50.72 o 
  -5  17  12      259.61      247.47     29.16 o 
  -4  17  12      341.07      312.29     30.25 o 
  -3  17  12        6.11       23.12     24.45 o 
  -2  17  12      343.99      371.07     32.29 o 
  -1  17  12      100.39       91.60     30.23 o 
   0  17  12     1020.42     1039.50     36.42 o 
   1  17  12       35.30       73.95     33.00 o 
   2  17  12       22.39       52.04     33.51 o 
   3  17  12      182.02      202.80     34.37 o 
   4  17  12      402.71      350.12     36.13 o 
   5  17  12       31.01       28.65     31.24 o 
  -9  18  12      110.79       98.19     33.84 o 
  -8  18  12      356.93      337.48     31.79 o 
  -7  18  12     1057.41      965.98     34.50 o 
  -6  18  12      115.96      124.66     30.55 o 
  -5  18  12       79.88       84.01     27.79 o 
  -4  18  12      488.64      453.17     29.76 o 
  -3  18  12     1140.87     1073.34     30.93 o 
  -2  18  12     1224.84     1337.07     36.12 o 
  -1  18  12      579.88      613.78     29.75 o 
   0  18  12      106.73      138.44     28.96 o 
   1  18  12     1039.88     1079.39     38.30 o 
   2  18  12      445.57      443.17     36.76 o 
   3  18  12     1512.85     1488.02     48.69 o 
   4  18  12       99.52       89.51     39.09 o 
  -8  19  12      441.36      325.86     34.46 o 
  -7  19  12      293.60      294.72     29.27 o 
  -6  19  12      691.83      605.99     29.29 o 
  -5  19  12       87.28      101.34     34.67 o 
  -4  19  12      665.75      648.15     30.62 o 
  -3  19  12      704.33      721.21     29.89 o 
  -2  19  12      122.00      115.23     32.48 o 
  -1  19  12       56.94       75.19     32.37 o 
   0  19  12       83.40       96.31     33.56 o 
   1  19  12       47.44       96.16     34.08 o 
   2  19  12       64.77       77.64     35.17 o 
   3  19  12     1909.01     1768.86     62.21 o 
  -7  20  12      135.50      140.54     31.02 o 
  -6  20  12      399.87      475.58     33.46 o 
  -5  20  12     2980.70     2830.75     72.69 o 
  -4  20  12       99.18      129.90     33.84 o 
  -3  20  12      228.12      182.73     31.85 o 
  -2  20  12      332.81      321.09     32.28 o 
  -1  20  12      103.90      115.67     35.89 o 
   0  20  12       28.40       24.65     36.61 o 
   1  20  12     5694.89     5432.84    139.32 o 
   2  20  12      989.03      928.71     37.49 o 
  -6  21  12        3.95      -10.32     41.12 o 
  -5  21  12       17.04       12.68     32.36 o 
  -4  21  12     5418.35     5060.04    128.49 o 
  -3  21  12      111.12      137.28     32.99 o 
  -2  21  12      636.21      607.50     36.92 o 
  -1  21  12        2.22       10.46     33.29 o 
   0  21  12      247.80      240.41     32.75 o 
 -13   0  13      725.56      711.70     41.50 o 
 -11   0  13     1534.90     1569.07     55.61 o 
  -9   0  13       89.55      112.83     32.76 o 
  -7   0  13     2747.85     2637.09     43.51 o 
  -5   0  13      281.33      315.43     34.49 o 
  -3   0  13      542.94      518.99     31.84 o 
  -1   0  13     2149.63     2124.41     44.72 o 
   1   0  13     4123.79     4032.67     81.31 o 
   3   0  13     4976.18     5105.34    118.11 o 
   5   0  13     1299.27     1289.15     72.94 o 
   7   0  13      203.43      230.10     49.89 o 
   9   0  13     1750.92     1644.57     66.13 o 
 -14   1  13      597.56      575.40     34.73 o 
 -13   1  13      686.90      683.33     37.40 o 
 -12   1  13        1.29       23.52     31.72 o 
 -11   1  13      202.97      206.11     32.66 o 
 -10   1  13     2024.00     2133.44     35.35 o 
  -9   1  13      265.44      290.79     31.09 o 
  -8   1  13     3978.26     4194.43     36.44 o 
  -7   1  13      964.42      976.52     27.94 o 
  -6   1  13      113.73      105.75     23.97 o 
  -5   1  13       68.55       56.56     24.83 o 
  -4   1  13       60.06       96.17     23.53 o 
  -3   1  13      370.85      425.84     22.20 o 
  -2   1  13     5351.71     5364.45     67.99 o 
  -1   1  13      613.94      547.51     27.71 o 
   0   1  13      455.66      487.56     26.69 o 
   1   1  13     3219.14     3093.52     33.81 o 
   2   1  13       11.49        5.22     26.66 o 
   3   1  13        6.46        9.08     27.81 o 
   4   1  13        1.67       17.29     26.41 o 
   5   1  13      366.52      401.31     28.96 o 
   6   1  13      187.00      206.64     32.22 o 
   7   1  13     1426.11     1461.35     38.01 o 
   8   1  13      295.33      292.36     37.74 o 
   9   1  13        0.01       16.68     39.14 o 
 -14   2  13     2685.47     2496.92     74.05 o 
 -13   2  13       65.52       72.75     35.96 o 
 -12   2  13      575.53      605.60     33.16 o 
 -11   2  13        9.01       21.55     30.32 o 
 -10   2  13      794.67      813.27     27.21 o 
  -9   2  13     1229.01     1223.09     31.85 o 
  -8   2  13     6915.49     6548.25     63.31 o 
  -7   2  13      146.61      156.51     24.99 o 
  -6   2  13       55.34       80.10     22.04 o 
  -5   2  13      452.07      471.84     26.30 o 
  -4   2  13     5279.51     5225.38     76.83 o 
  -3   2  13     1471.11     1505.94     32.28 o 
  -2   2  13     1949.26     1882.65     32.58 o 
  -1   2  13     7685.00     7465.97     71.04 o 
   0   2  13     6811.96     6685.71     59.46 o 
   1   2  13     2522.77     2459.26     33.15 o 
   2   2  13     1935.26     1933.74     33.53 o 
   3   2  13     2261.56     2239.52     33.99 o 
   4   2  13      386.22      389.09     29.24 o 
   5   2  13     2681.25     2799.15     54.87 o 
   6   2  13     2924.60     2901.16     55.47 o 
   7   2  13     1999.82     2013.25     53.67 o 
   8   2  13      585.09      630.17     38.67 o 
   9   2  13     1267.95     1102.59     42.07 o 
 -14   3  13     3691.59     3343.95     85.81 o 
 -13   3  13     1005.26      970.76     32.11 o 
 -12   3  13     4088.20     4055.29     59.16 o 
 -11   3  13      171.32      182.62     30.98 o 
 -10   3  13     1405.50     1235.62     30.46 o 
  -9   3  13     1722.30     1781.70     30.11 o 
  -8   3  13     3965.49     3906.05     35.27 o 
  -7   3  13     1356.11     1328.46     28.49 o 
  -6   3  13    12455.27    12406.86    217.39 o 
  -5   3  13      298.67      337.72     23.78 o 
  -4   3  13     1328.44     1373.40     34.14 o 
  -3   3  13     4557.75     4389.98     66.54 o 
  -2   3  13      372.70      384.95     25.88 o 
  -1   3  13      345.07      377.05     26.86 o 
   0   3  13    16161.63    16063.50    171.87 o 
   1   3  13     3730.95     3848.07     46.41 o 
   2   3  13      312.06      363.07     29.21 o 
   3   3  13     2791.29     2840.95     46.54 o 
   4   3  13       99.21      110.14     30.91 o 
   5   3  13      639.72      699.81     31.47 o 
   6   3  13      511.46      538.64     34.69 o 
   7   3  13     4660.30     4802.59     93.36 o 
   8   3  13      774.18      799.68     38.94 o 
   9   3  13      124.10      101.20     48.71 o 
 -14   4  13      608.45      593.04     35.20 o 
 -13   4  13       51.62       71.00     31.62 o 
 -12   4  13      259.09      196.96     27.73 o 
 -11   4  13     1138.64     1152.25     31.57 o 
 -10   4  13      308.26      297.26     28.60 o 
  -9   4  13     1121.21     1031.78     28.97 o 
  -8   4  13      289.12      354.41     25.90 o 
  -7   4  13     5156.89     5189.56     99.88 o 
  -6   4  13        1.70        1.42     24.86 o 
  -5   4  13      100.11      155.01     22.68 o 
  -4   4  13     6350.19     5988.57     89.68 o 
  -3   4  13     5062.23     4753.46    100.98 o 
  -2   4  13      342.46      370.20     26.17 o 
  -1   4  13    21399.44    21123.23    294.04 o 
   0   4  13      533.13      518.54     25.78 o 
   1   4  13     2880.81     2925.86     35.75 o 
   2   4  13     2439.06     2348.56     40.28 o 
   3   4  13      436.60      466.04     28.10 o 
   4   4  13       25.29       28.06     28.82 o 
   5   4  13    11241.84    11063.96    195.96 o 
   6   4  13       48.98       38.37     33.81 o 
   7   4  13     5140.46     4977.65    110.22 o 
   8   4  13     1081.58      994.89     39.77 o 
 -14   5  13     5443.10     5199.80     75.49 o 
 -13   5  13     1673.64     1692.54     33.77 o 
 -12   5  13     5605.08     5912.82     99.20 o 
 -11   5  13      826.94      798.07     27.28 o 
 -10   5  13      516.95      537.71     26.50 o 
  -9   5  13        2.76        0.20     27.11 o 
  -8   5  13     1793.29     1824.82     35.43 o 
  -7   5  13     1622.26     1562.17     35.38 o 
  -6   5  13    15291.10    15231.20    263.52 o 
  -5   5  13     1900.40     1854.51     26.74 o 
  -4   5  13        3.50       11.39     23.53 o 
  -3   5  13     1292.24     1269.57     26.02 o 
  -2   5  13      234.20      281.71     27.61 o 
  -1   5  13     1214.96     1227.98     28.00 o 
   0   5  13     9075.64     9217.49     89.91 o 
   1   5  13     4644.67     4551.80     66.33 o 
   2   5  13     3446.58     3326.29     73.22 o 
   3   5  13       97.00       67.39     26.43 o 
   4   5  13      986.33     1082.83     30.40 o 
   5   5  13      185.25      158.19     28.50 o 
   6   5  13     1403.38     1470.31     36.96 o 
   7   5  13       32.26       41.19     34.99 o 
   8   5  13     1333.96     1346.99     41.88 o 
 -14   6  13     1326.91     1210.63     40.98 o 
 -13   6  13        0.35       16.87     30.45 o 
 -12   6  13        2.81       23.87     28.55 o 
 -11   6  13     1952.96     2025.90     33.84 o 
 -10   6  13       14.62       31.86     29.79 o 
  -9   6  13     3174.24     3325.15     61.84 o 
  -8   6  13     5324.93     5301.14     85.58 o 
  -7   6  13     2275.24     2500.18     51.08 o 
  -6   6  13     1336.16     1320.46     29.25 o 
  -5   6  13      657.32      575.26     25.66 o 
  -4   6  13       34.88       27.86     23.76 o 
  -3   6  13     2153.31     2207.80     40.85 o 
  -2   6  13     4249.14     4131.64     56.32 o 
  -1   6  13     5975.71     6251.08     87.92 o 
   0   6  13     3471.97     3500.49     50.90 o 
   1   6  13      536.66      546.85     28.05 o 
   2   6  13       86.96       93.61     27.17 o 
   3   6  13      330.19      342.46     32.53 o 
   4   6  13      900.47      959.16     34.98 o 
   5   6  13     7170.25     7625.55    122.46 o 
   6   6  13     5173.24     5015.53     91.16 o 
   7   6  13     2103.08     1976.27     54.93 o 
   8   6  13      167.14      158.82     41.53 o 
 -14   7  13     1188.91     1117.54     35.72 o 
 -13   7  13     3503.91     3550.72     86.26 o 
 -12   7  13      919.56      923.26     32.91 o 
 -11   7  13      621.54      729.13     31.15 o 
 -10   7  13      309.42      321.52     28.87 o 
  -9   7  13      857.79      878.51     27.14 o 
  -8   7  13      525.84      621.17     25.76 o 
  -7   7  13     2808.43     2804.12     47.60 o 
  -6   7  13     2014.12     1929.31     40.73 o 
  -5   7  13    10625.37    10686.77    153.95 o 
  -4   7  13       15.03       34.05     25.05 o 
  -3   7  13     1356.90     1416.20     27.25 o 
  -2   7  13      594.41      522.48     24.69 o 
  -1   7  13     1301.11     1273.00     26.10 o 
   0   7  13     1530.08     1649.05     33.34 o 
   1   7  13     6976.84     7103.07    163.93 o 
   2   7  13       11.96       34.09     30.62 o 
   3   7  13      200.72      177.76     34.56 o 
   4   7  13        4.60        1.49     29.90 o 
   5   7  13       41.26       54.10     36.50 o 
   6   7  13       63.65       77.64     38.56 o 
   7   7  13     2167.97     2038.29     54.62 o 
   8   7  13       88.55       99.41     39.32 o 
 -13   8  13      509.71      526.49     35.94 o 
 -12   8  13      144.22       79.02     29.44 o 
 -11   8  13        5.32       26.98     29.28 o 
 -10   8  13        3.81       16.14     28.81 o 
  -9   8  13        9.56       11.76     29.59 o 
  -8   8  13     2745.69     2723.97     32.37 o 
  -7   8  13      111.99      131.45     24.38 o 
  -6   8  13      303.54      326.50     25.58 o 
  -5   8  13      464.47      440.87     27.09 o 
  -4   8  13     1372.12     1372.16     27.59 o 
  -3   8  13     1343.10     1296.74     31.77 o 
  -2   8  13     2419.72     2416.33     44.77 o 
  -1   8  13      264.05      306.47     25.14 o 
   0   8  13     3419.78     3330.70     64.79 o 
   1   8  13     1050.99     1167.38     31.87 o 
   2   8  13      167.83      194.05     30.39 o 
   3   8  13     1417.24     1364.91     35.28 o 
   4   8  13      437.63      552.09     33.93 o 
   5   8  13      556.56      589.61     37.72 o 
   6   8  13     3826.03     3927.43     72.08 o 
   7   8  13     1128.05     1104.53     43.22 o 
   8   8  13       66.14       93.34     42.22 o 
 -13   9  13      156.82      163.22     31.84 o 
 -12   9  13      237.05      254.71     29.94 o 
 -11   9  13      130.79      152.41     28.88 o 
 -10   9  13     1943.29     2030.82     44.38 o 
  -9   9  13        3.15       17.84     27.99 o 
  -8   9  13     1080.10     1019.06     28.53 o 
  -7   9  13      527.23      518.20     25.94 o 
  -6   9  13        4.62       20.07     24.03 o 
  -5   9  13      746.71      844.63     29.72 o 
  -4   9  13      683.18      686.05     27.32 o 
  -3   9  13      177.02      196.98     25.23 o 
  -2   9  13      864.00      928.65     26.05 o 
  -1   9  13       75.76       87.67     25.46 o 
   0   9  13        0.70       14.39     28.97 o 
   1   9  13       49.21       72.64     33.09 o 
   2   9  13      314.16      365.23     32.23 o 
   3   9  13       24.59       24.49     32.10 o 
   4   9  13      915.41      942.22     35.73 o 
   5   9  13       51.83       46.39     34.35 o 
   6   9  13        0.40       15.93     35.70 o 
   7   9  13       44.93       58.44     35.14 o 
 -13  10  13      275.29      259.15     34.42 o 
 -12  10  13       61.03       47.02     27.75 o 
 -11  10  13      926.12      904.07     30.13 o 
 -10  10  13      153.23      106.93     28.18 o 
  -9  10  13      151.45      157.90     28.89 o 
  -8  10  13       66.02       78.28     23.99 o 
  -7  10  13       16.46       20.42     23.26 o 
  -6  10  13      109.35       89.98     26.00 o 
  -5  10  13     2721.84     2700.33     54.49 o 
  -4  10  13      641.48      629.13     28.24 o 
  -3  10  13     2054.96     1866.73     58.94 o 
  -2  10  13     1182.89     1162.78     34.29 o 
  -1  10  13        0.24        5.14     26.83 o 
   0  10  13      223.09      275.87     30.74 o 
   1  10  13     2550.22     2484.33     57.66 o 
   2  10  13     3635.33     3636.98     37.51 o 
   3  10  13     1285.49     1342.01     32.57 o 
   4  10  13      206.09      184.94     31.54 o 
   5  10  13       59.95       55.46     31.32 o 
   6  10  13       19.55        8.36     36.51 o 
   7  10  13      927.18      835.80     41.61 o 
 -13  11  13      348.60      363.53     36.11 o 
 -12  11  13      292.52      290.03     32.15 o 
 -11  11  13     1264.75     1185.79     32.38 o 
 -10  11  13     1510.86     1438.92     38.34 o 
  -9  11  13     4414.10     4663.16    117.14 o 
  -8  11  13     1043.29      948.17     26.19 o 
  -7  11  13      124.91      156.85     25.25 o 
  -6  11  13      886.99      944.21     27.32 o 
  -5  11  13      124.49      117.76     25.68 o 
  -4  11  13      966.20     1024.42     29.53 o 
  -3  11  13     6785.81     6863.58     93.55 o 
  -2  11  13     1567.99     1544.60     29.66 o 
  -1  11  13     1418.75     1392.19     30.51 o 
   0  11  13      382.68      440.60     28.75 o 
   1  11  13      618.03      675.15     31.62 o 
   2  11  13        2.30        5.55     29.59 o 
   3  11  13     1373.37     1420.32     44.35 o 
   4  11  13      657.89      708.50     35.50 o 
   5  11  13      536.07      548.06     33.15 o 
   6  11  13      853.97      815.61     37.54 o 
   7  11  13     1358.64     1214.68     68.17 o 
 -12  12  13     1927.85     1805.84     35.38 o 
 -11  12  13        5.06       10.93     30.21 o 
 -10  12  13     1284.00     1424.61     33.58 o 
  -9  12  13     3400.33     3573.73     84.96 o 
  -8  12  13      744.62      787.18     27.96 o 
  -7  12  13      587.82      615.16     26.97 o 
  -6  12  13     1112.29     1080.25     26.06 o 
  -5  12  13        0.39        4.98     24.37 o 
  -4  12  13     4259.52     4278.02     92.20 o 
  -3  12  13      217.03      281.13     26.85 o 
  -2  12  13      383.52      403.41     28.23 o 
  -1  12  13     1574.44     1618.90     33.98 o 
   0  12  13     1065.95     1092.52     30.23 o 
   1  12  13      931.45      944.45     30.88 o 
   2  12  13     9315.36     9601.74    241.72 o 
   3  12  13      393.02      460.56     37.10 o 
   4  12  13     2278.57     2254.32     43.07 o 
   5  12  13     2358.35     2393.12     79.67 o 
   6  12  13        1.66       -1.20     40.87 o 
 -12  13  13     2616.19     2398.11     52.65 o 
 -11  13  13     2911.53     2916.39     63.51 o 
 -10  13  13      330.26      320.85     27.98 o 
  -9  13  13     9085.22     9443.41    167.32 o 
  -8  13  13      249.61      317.49     27.42 o 
  -7  13  13      637.08      629.56     27.67 o 
  -6  13  13     4421.16     4734.33     50.81 o 
  -5  13  13      726.25      711.25     27.35 o 
  -4  13  13       94.36      114.88     26.51 o 
  -3  13  13     6230.49     6328.68    114.57 o 
  -2  13  13      483.43      521.06     28.95 o 
  -1  13  13      782.45      800.74     33.28 o 
   0  13  13     3783.15     3852.22     54.64 o 
   1  13  13       65.87       82.47     33.04 o 
   2  13  13      165.95      220.07     33.85 o 
   3  13  13     3191.27     3317.52     42.18 o 
   4  13  13      490.79      515.36     36.89 o 
   5  13  13     1708.02     1607.56     37.95 o 
   6  13  13      262.57      244.32     42.48 o 
 -11  14  13      792.52      753.65     32.48 o 
 -10  14  13      980.95     1039.74     35.94 o 
  -9  14  13     1812.99     1742.86     52.36 o 
  -8  14  13       15.56       45.33     28.39 o 
  -7  14  13     1685.60     1623.76     32.07 o 
  -6  14  13      819.95      970.30     28.71 o 
  -5  14  13      381.39      444.29     27.62 o 
  -4  14  13     2656.20     2914.07     64.26 o 
  -3  14  13       15.82       35.38     26.20 o 
  -2  14  13     2856.83     2981.51     60.18 o 
  -1  14  13     1857.13     1935.65     45.65 o 
   0  14  13     1826.38     1961.87     34.93 o 
   1  14  13      239.93      231.97     37.22 o 
   2  14  13     2355.93     2379.95     63.51 o 
   3  14  13      466.49      479.71     30.87 o 
   4  14  13      978.65      949.09     38.71 o 
   5  14  13     2281.45     2207.49     82.91 o 
 -11  15  13      872.28      728.62     36.15 o 
 -10  15  13     1051.30     1089.05     37.57 o 
  -9  15  13      890.54      867.45     35.41 o 
  -8  15  13      123.00      151.16     28.35 o 
  -7  15  13     3921.01     4181.12     45.63 o 
  -6  15  13     3005.32     3283.12     47.49 o 
  -5  15  13     2585.62     2866.67     41.62 o 
  -4  15  13      601.34      607.82     33.29 o 
  -3  15  13      115.64      107.32     28.36 o 
  -2  15  13      368.93      451.39     29.97 o 
  -1  15  13     1524.93     1643.88     47.58 o 
   0  15  13      977.45     1008.76     36.44 o 
   1  15  13     1657.56     1806.13     35.70 o 
   2  15  13      185.19      149.78     32.57 o 
   3  15  13      107.27      153.25     33.67 o 
   4  15  13     2948.39     2583.78     51.61 o 
   5  15  13        1.74       19.23     41.80 o 
 -10  16  13      181.71      221.79     33.07 o 
  -9  16  13      211.03      197.49     33.72 o 
  -8  16  13     1215.93     1103.30     32.99 o 
  -7  16  13      208.04      230.24     32.10 o 
  -6  16  13      142.89      143.34     30.65 o 
  -5  16  13      591.74      703.43     30.96 o 
  -4  16  13       83.03       98.71     33.34 o 
  -3  16  13        1.82       -0.79     30.33 o 
  -2  16  13     2666.87     2752.73     55.99 o 
  -1  16  13      175.97      235.37     31.65 o 
   0  16  13     1567.81     1588.64     34.36 o 
   1  16  13      234.75      255.61     33.60 o 
   2  16  13       68.64       79.99     39.21 o 
   3  16  13      433.78      458.84     38.43 o 
   4  16  13      667.40      576.61     37.71 o 
  -9  17  13      237.58      198.20     34.73 o 
  -8  17  13       84.12       93.13     28.34 o 
  -7  17  13     2395.87     2313.05     49.57 o 
  -6  17  13        9.94       30.17     28.98 o 
  -5  17  13     1149.49     1164.28     36.54 o 
  -4  17  13      255.06      283.20     31.77 o 
  -3  17  13      186.15      172.54     28.62 o 
  -2  17  13      428.24      480.42     33.20 o 
  -1  17  13      230.51      227.49     33.16 o 
   0  17  13        4.55       48.84     35.41 o 
   1  17  13     1806.34     1693.13     45.18 o 
   2  17  13       63.71       93.66     32.20 o 
   3  17  13      439.07      419.31     34.68 o 
  -8  18  13      476.81      529.99     35.34 o 
  -7  18  13      104.04       80.30     33.61 o 
  -6  18  13      556.94      572.20     31.48 o 
  -5  18  13     1601.27     1641.99     34.30 o 
  -4  18  13       20.73       46.64     34.56 o 
  -3  18  13      314.73      309.64     31.06 o 
  -2  18  13      131.64      123.53     28.07 o 
  -1  18  13      134.98      189.34     33.18 o 
   0  18  13     1483.01     1533.80     42.56 o 
   1  18  13        3.01       27.09     32.11 o 
   2  18  13      332.51      312.96     36.68 o 
  -7  19  13      209.92      169.88     31.67 o 
  -6  19  13      942.95      849.42     33.61 o 
  -5  19  13     1062.38      900.52     32.55 o 
  -4  19  13      139.12      134.72     36.17 o 
  -3  19  13     1005.94      982.22     36.40 o 
  -2  19  13      887.35      891.51     34.06 o 
  -1  19  13      406.81      437.08     35.36 o 
   0  19  13        8.33       17.31     33.63 o 
   1  19  13      287.42      269.73     32.99 o 
  -5  20  13      586.69      599.59     32.35 o 
  -4  20  13     3511.63     3220.10     82.75 o 
  -3  20  13      909.34      921.06     34.61 o 
  -2  20  13       46.56       79.72     34.78 o 
  -1  20  13        5.62       -8.63     31.70 o 
   0  20  13      611.03      502.06     36.54 o 
 -14   0  14      717.95      733.59     62.39 o 
 -12   0  14     1053.06     1143.70     51.92 o 
 -10   0  14     1688.68     1486.21     46.83 o 
  -8   0  14        1.11       24.26     35.96 o 
  -6   0  14      827.66      861.66     37.89 o 
  -4   0  14      590.63      543.45     35.37 o 
  -2   0  14      876.22      888.32     37.53 o 
   0   0  14      640.66      593.06     42.29 o 
   2   0  14     3203.07     3141.77     51.90 o 
   4   0  14     2761.94     2680.64     56.30 o 
   6   0  14      187.69      189.95     45.26 o 
   8   0  14      149.48      180.18     56.10 o 
 -14   1  14        7.83       30.74     39.19 o 
 -13   1  14      441.41      442.33     38.22 o 
 -12   1  14     1069.95     1069.99     34.26 o 
 -11   1  14        0.53        4.70     31.81 o 
 -10   1  14        3.20        0.97     26.95 o 
  -9   1  14     3860.55     4047.37     50.40 o 
  -8   1  14     3131.64     3366.25     51.58 o 
  -7   1  14     3484.16     3714.73     58.86 o 
  -6   1  14      181.47      154.81     23.37 o 
  -5   1  14      151.13      158.27     23.21 o 
  -4   1  14       70.85       60.90     23.86 o 
  -3   1  14     3049.92     2854.54     49.39 o 
  -2   1  14      139.30      169.70     25.78 o 
  -1   1  14    11570.73    11575.56    143.09 o 
   0   1  14      964.64      976.22     31.20 o 
   1   1  14        9.66       15.94     28.44 o 
   2   1  14      650.83      668.45     29.00 o 
   3   1  14      107.65      115.12     29.36 o 
   4   1  14      286.30      353.21     31.59 o 
   5   1  14     1148.62     1191.17     33.99 o 
   6   1  14       51.93       80.43     34.37 o 
   7   1  14      131.43      127.61     31.71 o 
   8   1  14      637.93      666.39     40.61 o 
 -14   2  14       51.99       98.71     31.06 o 
 -13   2  14     1616.59     1563.31     59.16 o 
 -12   2  14       12.92       16.85     28.20 o 
 -11   2  14     1474.89     1480.34     35.28 o 
 -10   2  14      559.19      610.10     32.04 o 
  -9   2  14      273.10      254.26     25.62 o 
  -8   2  14     1268.00     1460.61     30.31 o 
  -7   2  14     5392.68     5587.22    107.60 o 
  -6   2  14      217.23      219.23     26.54 o 
  -5   2  14        0.38        2.86     22.79 o 
  -4   2  14     1792.28     1730.80     29.22 o 
  -3   2  14     2036.82     1956.57     37.33 o 
  -2   2  14     1993.78     1875.93     39.47 o 
  -1   2  14     6372.36     6600.89     79.37 o 
   0   2  14     4018.05     3952.77     54.25 o 
   1   2  14     2951.84     3023.45     47.52 o 
   2   2  14      150.09      198.28     27.66 o 
   3   2  14     1376.37     1276.54     31.68 o 
   4   2  14     2284.72     2463.17     51.43 o 
   5   2  14        2.57        0.55     31.86 o 
   6   2  14     2082.61     2112.47     45.50 o 
   7   2  14     1267.89     1122.92     40.03 o 
   8   2  14     1255.97     1100.89     42.88 o 
 -14   3  14      238.97      256.64     33.25 o 
 -13   3  14     4368.42     4260.43    103.88 o 
 -12   3  14      779.95      818.32     28.15 o
[truncated: 56,252 more chars]
